# Supplementary material for: Interspaced Repeat Sequences Confer the Regulatory Functions of AtXTH10, Important for Root Growth in Arabidopsis
Source: Plants (Basel). 2019 May 16;8(5):130. doi: 10.3390/plants8050130 (PMC6572656; doi:10.3390/plants8050130)
Supplement: Supplementary file 1 [file plants-08-00130-s001.zip]

Archive with 5 entries (4 files):
- plants-488267-supplementary-revised 2/
- plants-488267-supplementary-revised 2/Figure S1.pdf
- plants-488267-supplementary-revised 2/Table S1.xls
- plants-488267-supplementary-revised 2/Table S2.doc
- plants-488267-supplementary-revised 2/Table S3.doc
