# Supplementary material for: Interspaced Repeat Sequences Confer the Regulatory Functions of AtXTH10, Important for Root Growth in Arabidopsis
Source: Plants (Basel). 2019 May 16;8(5):130. doi: 10.3390/plants8050130 (PMC6572656; doi:10.3390/plants8050130)
Supplement: Supplementary file 1 [file plants-08-00130-s001.zip › plants-488267-supplementary-revised 2/Table S1.xls]

## Sheet: Sheet1
Table S1. All identified IRSs and their locations in Arabidopsis genome.
BAC clone	start position	end position	length	Repeat unit consensus	No. of spacers	Repeat Units	spacers	Genes and functions	Location types
F1E22	57423	57522	99	TCGTATATCTCTCTACCCAAATCT	1	TCGTATATCTCTCTACCCAAATCT	CTTATCTACGAAAATCTCTTATCTACTACCGTTAAGAACCCAAATCTACTAA	At1g65760 / At1g65770 (unknown function / unknown function)	Intergenic region
						TCGTATATCTCTCTACCCAAATCT
F1I21	46403	46505	102	ATTCTGAAATTCTTCAAGCGACG	1	ATTCTGAAATTCTTCAAGCGACG	CCTCGTAAATTGTGACTGGGAGAAAACTAGGGCGAACGCAACTTGATTTCTATCTCC	At1g43180 / At1g43190 (transposable element gene / polypyrimidine tract-binding protein 3)	Intergenic region
						ATTCTGAAATTCTTCAAGCGGCG
F1I21	54313	54429	116	GTAGTGTTTAGGGACAACTAGAAAACAATGAGTACAA	1	GTAGTGTTTAGGGACAACTAGAAAACAATGAGTACAA	GTTAACAATGGTTATTTATGTAAATTGTGTTTGAATATTGAAA	At1g43200 (transposable element gene)	transposable element gene
						GTAGTGTATAGGGACAACTAGAAAACAATGAGTACAA
F1I21	57402	57546	144	ATGTATTGAAGACTTGTGTTTTTGT	2	ATGTATTGAAGACTTGTGTTTTTGT	GGGAACGATTTACTTATGTATTTCGG	At1g43200 (transposable element gene)	Near transposable element gene
						ATGTATTGAAGACTTGTGTTTTTGT	TATTTAGGATGATTGATCATGTTGTTTTGGGATTTATGTTACTT
						ATGTATTTACGATGGTTGATCTTGT
F1I21	69341	69485	144	ATGTATTGAAGACTTGTGTTTTTGT	2	ATGTATTGAAGACTTGTGTTTTTGT	GGGAACGATTTACTTATGTATTTCGG	At1g43200 (transposable element gene)	Near transposable element gene
						ATGTATTGAAGACTTGTGTTTTTGT	TATTTAGGATGATTGATCATGTTGTTTTGGGATTTATGTTACTT
						ATGTATTTACGATGGTTGATCTTGT
F1N19	807	918	111	AGTCGTCGAGTGTTTTAATTAATATTCGTGATA	1	AGTCGTCGAGTGTTTTAATTAATATTCGTGATA	ATATCCTAACCTTTGCAACTTCTCAAACAACAATATATTGTTTTGA	At1g64430 (Pentatricopeptide repeat (PPR) superfamily protein)	Promoter
						AGTCGACGAGTGTTTTAATTAATATTCGTGATA
F1N19	15479	15580	101	TCATTGGAATAGTAATTTGTTAA	1	TCATTGGAATAGTAATTTGTTAA	CCAAAACAATGTTTTGCAATAATTTGATTTTTATCTTCTTAAGAAGGGATTCTTAA	AT1G64470 (Ubiquitin-like superfamily protein)	Promoter
						TCATTGGAATAGTAATTTGTTAA
F1N19	43467	43549	82	TTGAAAGCAGAGAAAAAGAACAT	1	TTGAAAGCAGAGAAAAAGAACAT	GTGCCTAAGATAAGAACATTATGGATGAGAATACCCC	AT1G64561 (unknown protein)	Promoter
						TTGAAAGCAGAGAAAAAGAACAT
F1N19	78691	78818	127	CTAAGATTTCATATTCATTACAACAACTAAGAGCT	1	CTAAGATTTCATATTCATTACAACAACTAAGAGCT	TTCTAGTAGTCTTTCTATACTTGTCTGAAGAATTCATATACGGAATATACTAGTCTTT	At1g64620 / At1g64625 (Dof-type zinc finger DNA-binding family protein / Serine/threonine-protein kinase)	Intergenic region
						CTAAGATTTCATATTCATTACAACAACTAAGAGCT
F1N21	36829	36937	108	CTTTGCTATGAGATTAATACTTTTC		CTTTGCTATGAGATTAATACTTTTC	GAACATGAAGTTGGAGGATTCTTCAATAATCTCTCAATTTTTTTTTGTCAGGGTAAAAA	At1g67260 / At1g67265 (Encodes protein with TCP (TB1,CYC,PCF) / ROTUNDIFOLIA like 21 (RTFL21))	Intergenic region
						CTTTGCTCTGAGATTAATACTTTTC
F1N21	55852	55932	80	CATGCCTTCCAATGAAGTATGATC	1	CATGCCTTCCAATGAAGTATGATC	CTCAACTTCGAGGGTTTCACGTTTAGCCGTCGT	At1g67290 (glyoxal oxidase-related protein)	Gene (exon)
						CATGCCTTCCAATGAAGTATTATC
F1O3	52010	52106	96	TATTTGTCAATGGTTTTCTTATT	1	TATTTGTCAATGGTTTTCTTATT	TGAGAATCTTCTTACTAAGATCTAAATCTGGAAACGCAAATATAACTAAAC	At1g36925 (unknown protein)	Promoter
						TATTTGTCAATGGTTTTCTTATT
F1O19	22797	22877	80	GTGCAAGGGAACTCTGTGATGGTTC	1	GTGCAAGGGAACTCTGTGATGGTTC	TATGAACCACTTACTTTTGTATCTTGCAGCT	At1g66970 (Encodes a member of the glycerophosphodiester phosphodiesterase like (GDPD-like) family)	Gene (exon-intron)
						GTGAAAGGGAACTCTGTGATGGTTC
F2C1	57525	57773	248	CACTCGACCACATCACTCGACCCC	4	GACCTCAACAGACCACTCGACCAC	CAAGTCGAGTAGAAGACATCAC	At1g38360 (transposable element gene)	transposable element gene
						CACTTCACCTCACCACTCGACTGC	CTAGCCGAGTACCATCAGGAGAGC
						CACTCGACCACATCACTCGACCCC	GAGGTCGAGTGTCTTCACCTCCACCACCTGATAAT
						CACTCGACCACATCACTCGACCAC	ATCACTCGACCCCGAGGCCGAGTATCTTCACCTCCATTACCAGATCAC
						CACTCGATCACACCACTCTACCTG
F2C1	11145	11292	147	AGGTGGGGATCGATCGATCCAACA	2	AGGTGGGGATCGATCGATCCAACA	CTTATCCGCGAAACAGAAATCATCTGCC	At1g38280 / At1g38290 (transposable element gene / transposable element gene)	Intergenic region
						AGAACGGGATCGATCGCTCCTAGG	TGGGGATCGATCGATCCACCAATCATCTGTTGAAGAAATCTATCAGCC
						AGCGAGGGATCGACCGATCCCAGG
F2C1	15387	15537	150	TCCCAGGTGGGGATCGATCGATCCA	2	CGCCAGGTTGGGATCGATCGATCCT	AACATTGGATCGATCGATCTGGTCGTTACGTCGGAGCTCAAAAATGTC	At1g38290 / At1g38300 (transposable element gene / transposable element gene)	Intergenic region
						TGCTAGATTGGGATCGGTCGATCCG	GTCGTTACGTTGGAGCTCAAAAATGTC
						TGCCAGAATTGGATCGGTCGATCCC
F2C1	16383	16552	169	TCCCAGGTGGGGATCGATCGATCCA	2	TACCAGGTGGGAATCGATCGATCAA	ACACTTATCCGCGAAATAGAAATCATCTGGCAAAACAGGATCGATCGC	At1g38290 / At1g38300 (transposable element gene / transposable element gene)	Intergenic region
						TCCCAGGTGGGGATCGATCGATCCA	CCAGTCATCTGTTGAAGAAATCCATCCGCCACCGAGGGACTGACCGA
						TCCCAGGTGGGGATCGATCGATCCA
F2C1	43357	43436	79	AATTTACATGTCACGGCTGAGTTATA	1	AATTTACATGTCACGGCTGAGTTATA	CTCTTAAGGGAAGACAAAAGGTTCGGTC	At1g38330 / At1g38340 (transposable element gene / transposable element gene)	Intergenic region
						AATTTACATGTCACGGCTAAGTTATA
F2C1	81786	81862	76	TCCCAGGTGGGGATCGATCGATCCA	1	TGCCAGGTGGGGATCGATCGATCAA	ACACTTATCCGCGAAACAAAAATCATC	At1g38416 / At1g38423 (transposable element gene / transposable element gene)	Intergenic region
						TGCCAAAACAGGATCGATCGCTCCC
F2C1	92118	92228	110	TATTTGTATCCCCTGTTGATTGTA	2	TATTTGTATCCCCTGTTGATTGTA	CTTTTATTTACCTGT	At1g38423 / At1g38430 (transposable element gene / transposable element gene)	Intergenic region
						TATTTGCATCCCCTATTTGTATCC	CCTGTTGATTGCATTAAGGTTACT
						TAATTTTGTCGCTTGTTGGTTCTA
F2E2	52550	52632	82	TTTTTCACGTAGTCTGTTTCTGAT	1	TTTTTCACGTAGTCTGTTTCTGAT	TATGCATTGAAGAGTTCTGACCACACATTATTTGC	At1g22065 (unknown protein)	Promoter
						TTTTTCACGTAGTCTGTTTCTGGT
F2G19	35640	35748	108	ATGTTCTCCTGAGTCTTCCGACAAAAGAT	1	ATGTTCTCCTGAGTCTTCCGACAAAAGAT	CTGGTGATGAAGTTGATTGGTTAAGTGAATTGCCAGAAGCCTTGCTCGTTT	At1g46120 (transposable element gene)	transposable element gene
						ATGTTCTCCTGAATCTTCCGACAAAAGAT
F2H10	37000	37116	116	AAAAGACGTCAAGAGAAGAGAAAATTGGAAAAGT	1	AAAAGACGTCAAGAGAAGAGAAAATTGGAAAAGT	ATCGATAATTATATGTTTTCGACAAAAAGACGTACAGAAGAAATAGAAC	At1g43020 / At1g43030 (unknown protein / transposable element gene)	Intergenic region
						AAAAGACGTCAAGAGAAGAGAAGATTGGAAAAGT
F2H15	731	858	127	ATTGAACTTTTTAAAGATAGTTTGAATAAACTATA	1	ATTGAACTTTTTAAAGATAGTTTGAATAAACTATA	GAAAGATATTTTGAATAAAACCATTGAACTTTTTTATTAAGGCCAGAATATTAAAACC	At1g17770 (Encodes a SU(VAR)3-9 homolog, a SET domain protein)	Promoter
						ATTGAACCTTTTAAAGATAGTTTGAATAAACTATA
F2H15	72520	72607	87	CCGCGTGCTTGTTATTTGGTTTCTCCG	1	CCGCGTGCTTGTTATTTGGTTTCTCCG	CGTGAGACCAAATCCTCGCTGGAAAACGAATCAG	At1g17980 (Encodes a poly(A) polymerase)	5'UTR
						CCGCGTGCTTGTTATTTGGTTTCTCCG
F2J7	12258	12358	100	TATCTCCAACCAAAATAACACGTTT	1	TATCTCCAACCAAAATAACACGTTT	TGTCCGTTGATTTGAAAGTCAAATCTCTTGCTTCCATAACTATCGCCATAT	At1g25390 / At1g25400 (Protein kinase superfamily protein / unknown protein)	Intergenic region
						TATCTCCAACCAAAAATAACACGTT
F2K11	72581	72743	162	TGGTGTTGGTTACCTGCCTGGATCT	2	TGCTTTTGGTTCCCTGCCAGCACCC	TCTTCTTCCAACTTTTTCGGACAATCCTCTTCCAACCTTCTCGGACAAAACCCATCGACTAC	At1g63540 (hydroxyproline-rich glycoprotein family protein)	Gene (exon)
						TGGTGTTGGTTACCTGCCTGGATCT	CCATTGAACAGTTCTTTTCCCGGATT
						TGGTGTTGGTTACCTGCCTGGATCT
F3F9	41299	41388	89	CGCTGTGGAAGAAGAAGAAGCTTCTGATTC	1	CGCTGTGGAAGAAGAAGAAGCTTCTGATTC	CTGCTTCTATTTCATCTTCGAATTTCGTGG	At1g78330 / At1g78340 (transposable element gene / Encodes glutathione transferase )	Intergenic region or Near transposable element gene
						CGCTGTGGATGAAGAAGAAGCTTCTGATTC
F3F9	49546	49650	104	CTCTTGTTTGGAATTTAGGGATTTGGAATTTT	1	CTCTTGTTTGGAATTTAGGGATTTGGAATTTT	AAAATTTAGGGATTTGGACTTTTGGAATTTAGGTATTTAGA	At1g78355 / At1g78360 (transposable element gene / Encodes glutathione transferase)	Intergenic region
						CTCTTGTTTGGAATTTAGGGATTTAGAATTTT
F3H9	30487		135	AAATTCCATATAAAACCATGATAACATAAAT	1	ACTTTACATATAAAATCATAATAAAAAATAT	ATCAATTAAACATAAAATTCCATATAAAACCATGATAACATAAATTAAATAGAAAAAATATATAAATTACACAG	At1g28210 (DnaJ homolog AtJ1 (atj))	Promoter
						AAATTACATATAAAACCATGATAACATAAAT
F3H9	95428	95520	92	AAATGTATTTAGGTGTGTTTTGCT	1	AAATGTATTTAGGTGTGTTTTGCT	CATTTTAAGGGATTGCAATTGTATTTTGGTTCACATCACTAACAT	At1g28310 / At1g28320 (Dof-type zinc finger DNA-binding family protein / DEG15)	intergenic region
						AATTGTATTTAGGTGTGTTTTGCT
F3M18	22994	23087	93	TATGTTAAATTTGATTTGTTATGAAAT	1	TATGTTAAATTTGATTTGTTATGAAAT	GATAATAATAATTTGGAATCTCTGTTAAATTTGATTTCAC	At1g28375 (unknown protein)	Promoter
						TATGTTAAATTTGATTTGTTATGAAAT
F3M18	53767	53864	97	AATAGGTGGTTAGATAGTCCATAAAAGATATTAGA	1	AATAGGTGGTTAGATAGTCCATAAAAGATATTAGA	CATTGTAAAGACTTTTTTTTGTCAGATG	At1g28420 / At1g28430 (homeobox-1 (HB-1) / member of CYP705A)	Intergenic region
						AATAGGTGGTTAGATAGTCCATAAAAGATAATAGA
F3M18	83955	84059	104	TAATTTTGTAGTAATTAAATGCTAT	1	TAATTTTGTAGTAATTAAATGCTAT	CAAATATCTATACGGTTTGATGATTATAATCATGCAGAAAAAATATCAAAAATGA	At1g28510 (Optic atrophy 3 protein (OPA3))	Promoter
						TAATTTTGTAGTAATTAAATGATAT
F3N23	13003	13102	99	CACTAAGAATTCCCATCAATGATCC	1	CACTAAGAATTCCCATCAATGATCC	AAGACTCTTGCATTTTTCAACGCAAAAATCAAGCAAATTGTATCTGCCTG	At1g72840 (Disease resistance protein)	Gene (exon)
						CACCAAGAATTCCCATCAATGATCC
F4F7	57009	57114	105	TAAACCAAAAACATACAATTTTATTATAACAAAC	1	TAAACCAAAAACATACAATTTTATTATAACAAAC	AAACGAAGAACTGAGGCTAAAACATAACTCGTAATATT	At1g25300 / At1g25310 (Octicosapeptide/Phox/Bem1p family protein / maternal effect embryo arrest 8 (MEE8))	Intergenic region
						TAAACCAAAAACATACAATTTGATTATAACAAAC
F4H5	80292	80380	88	TCGATATCGATTAGGGTTTCGAAA	1	TCGATATCGATTAGGGTTTCGAAA	AATTTACCTCAGAGATAAGCAGAGTTGTTTGAATCTTGACC	At1g06910 / At1g06920 (myb family transcription factor / Encodes OFP4, a member of the plant specific ovate family proteins)	Intergenic region
						TCAATATCGATTAGGGTTTCGAAA
F4N2	33685	33808	123	GAAGAGAAGATAATGTGAGAGTTACGCTTACCACAACGTGCCTTT	1	GAAGAGAAGATAATGTGAGAGTTACGCTTACCACAACGTGCCTTT	TCTTGAGTTTAGCAACATTTTACTGAATGTAGAT	At1g69110 (transposable element gene or pseudogene)	transposable element gene
						GAAGAGAAGATAATGTGAGAGTTACGCTTACCACAACGTGCCTTT
F5A8	64487	64569	82	ACTTCAGTGATTAACAACGAGATTT	1	ACTTCAGTGATTAACAACGAGATTT	ATCAGGCCATGTCCTTATCATTCATTTATGACA	At1g67140 (SEEETIE)	Gene (Intron)
						ACTTCAGTGATTAACAAAGAGATTT
F5A13	40717	40801	84	ATTTCCTAATTCTATGTTCATGGAATG	1	ATTTCCTAATTCTATGTTCATGGAATG	TATTAAGGAGTTTTGATGGCGTTTGAATTGC	At1g41860 / At1g41870 (transposable element gene / transposable element gene)	Intergenic region
						ATTTCTTAATTCTATGTTCATGGAATG
F5A13	47408	47512	104	TTCATGAGATCTTCCGGTTTCAAA	1	TTCATGAGATCTTCCGGTTTCAAA	AAAGAAGAAATTGATAAGAGTCATAGCATAAGCTAGAAGGTCATTACTTTTTAGAGT	At1g41875 / At1g41880 (unknown protein / Ribosomal protein L35Ae family protein)	Intergenic region
						TTCATGAGATCTTTCGGTTTCAAA
F5A18	81674	81772	98	CACAATAAAATTCGCAATAAATCCCAA	1	CACAATAAAATTCGCAATAAATCCCAA	TAAAATTTAAAATACAAATGTATACAATAAAATACAAATGTGTCT	At1g70740 (Protein kinase superfamily protein)	Promoter
						CACAATAAAATTTGCAATAAATCCCAA
F5D21	14024	14158	134	TTAATTAAAAAACGAAATACATTATTAATTTCCAAAAA	1	TTAATTAAAAAACGAAATACATTATTAATTTCCAAAAA	TAATAGCCAATCAAAATCAACATATAAGATGTGATATCTAAATTTTAATTAATTTAATT	At1g51410 / At1g51420 (similar to Eucalyptus gunnii alcohol dehydrogenase of unknown physiological function / sucrose-phosphatase 1 (SPP1))	Intergenic region
						TAATTAGAAAAACGAAATACATTATTAATTTCCAAAAA
F5E12	31093	31274	181	TCTTCTTCTTCTTCTTCTTCTTCTTCTTCTT	3	GATTCTTCTCTTCTTCTCTCTTCTTCTTCTT	CCTCGATCTTCTTCGATCT	At1g35590 / At1g35600 (transposable element gene / transposable element gene)	Near transposable element gene or Intergenic region
						TCTTCTTCTTCTTCTTCTTCTTCTTCTTAAC	CCTAAATCGATTCTCTTCT
						TCTTCTTCTTCTTCTTCTTCTTCTTCTTCTT	CTTCTTCTTCTTCTTCTTCT
						TCTTCTTCTTCTTCTTCTTCTTCTTCTTCTT
F5F19	29254	29343	89	TTGGAAACGTGTACGTACACGGGT	1	TTGGAAACGTGTACGTACACGGGT	GTTAGTGTACCTGGCGGAGATACAGGGGAATTCAGTCGTCTC	At1g52010 (transposable element gene)	transposable element gene
						TTGGAAACGTGTACGTACACTGGT
F5F19	90778	90879	101	TATATATATAGCCAACTTAAAACATT	1	TATATATATAGCCAACTTAAAACATT	GAGTTTGTTTTAAAATGTTTAAAATGTTTCAATCATTGTCGTTAATATAC	At1g52120 (Mannose-binding lectin superfamily protein)	Promoter
						TATATATAGAGCCAACTTAAAACATT
F5F19	97066	97149	83	TTTAGAAAATAGTTTTAGCTAAT	1	TTTAGAAAATAGTTTTAGCTAAT	ATTGTGTTTTGTGTTTCTATGGTCTCCACCATCCCCAT	At1g52130 / At1g52140 (Mannose-binding lectin superfamily protein / unknown protein)	Intergenic region
						TTTAGAAAATAGTTTTAGCTAAT
F5I14	3379	3456	77	ATATAAATAGAGACTAGAATTTACT	1	ATATAAATAGAGACTAGAATTTACT	AATTTTAAATACTCATGCGGATGCGGTT	At1g65470 (Chromatin Assembly Factor-1 (CAF-1) p150 subunit)	Promoter
						ATATAAATAGAGACTAGAAATTACT
F5J5	90596	90705	109	GGAAACTAGTCAAAAATCTGTAAATAATTTTCTTCAA	1	GGAAACTAGTCAAAAATCTGTAAATAATTTTCTTCAA	TTTTTTATTGGAATTAAACTATCTCAATCAAATGTT	At1g36150 / At1g36160 (Bifunctional inhibitor/lipid-transfer protein/seed storage 2S albumin superfamily protein / Encodes acetyl-CoA carboxylase)	Intergenic region
						GGAAACTAGTCAAAGATCTGTAAATAATTTTCTTCAA
F5M6	37525	37625	100	TAAAAATACATTCTTATCTAAAAATA	1	TTATACCCGATATTTATCTAAAAATA	CATTCTTATCTAAAAATAAGAACACATTCTTACTGCAAAGCGTCAGACA	At1g31810 (Encodes the Type II Arabidopsis formin14)	Promoter
						TAAAAACACATTCTTATCTAAAAATA
F5M15	37751	37826	75	CACATATCAAAACTAGTCTAAAA	1	CACATATCAAAACTAGTCTAAAA	ACTACTTTAAATGAAATATTGGTGAGTTTT	At1g20500 (AMP-dependent synthetase and ligase family protein)	Promoter
						CACATATCAAAACTACTCTAAAA
F6D8	55099	55222	123	CAAATGTTTGGGGGTATGAGCCTTCAGATACCTCGTGGA	1	CAAATGTTTGGGGGTATGAGCCTTCAGATACCTCGTGGA	ACCAAATCCCCCAAACTTCAGATTGAAAGATGGTACCTCGTGGAAC	At1g52565 / At1g52570 (unknown protein / member of C2-PLD subfamily)	Intergenic region
						CAAATGTTTGGGAGTATGAGCCTTCAGATACCTCGTGGA
F6F9	40688	40779	91	CTGATGGCAAAAACAATTTACTAG	1	CTGATGGCAAAAACAATTTACTAG	TATTGCCAACTAGGAGTACGATTTTTCTTGTTAATTGGCTAATA	At1g19790 / At1g19800 (A member of SHI gene family / ATP-BINDING CASSETTE I14)	Intergenic region
						CTGATGGCAAAAACAATTTACTGA
F6F9	106314	106394	80	ATATTTAAAATCTTTCTCTAAACAACA	1	ATATTTAAAATCTTTCTCTAAACAACA	AAGTTCTGCGGCGATTTAATGTTCTAT	At1g19900 (glyoxal oxidase-related protein)	Promoter
						ATATTCAAAATCTTTCTCTAAACAACA
F6N18	13897	14003	106	TAATTTTGTAGTAATTAAATGTTAT	1	TAATTTTGTAGTAATTAAATGTTAT	CAAATATCTCTACGGTTTGATAATTATAATCATGCAGAAAAGAAATATCAAAAATGA	At1g32640 / At1g32650 (ATMYC2 / unknown protein)	Intergenic region
						TAATTTTGTAGTAATTAAATGATAT
F6N18	17907	18017	110	TTACTTGCTACTTGCGAGTTACTTACA	1	TTACTTGCTACTTGCGAGTTACTTACA	CTTACTTGCGAGTTATTACTTGTTATTTGCGAATTATTTACAAGTATTTACGAGTTA	At1g32640 / At1g32650 (ATMYC2 / unknown protein)	Intergenic region
						TTACTTGCTACTTGCGAGTTACTTACA
F6N18	19790	19891	101	TAATAGAAAACCGTATTAGCCATCT	1	TAATAGAAAACCGTATTAGCCATCT	AAAATTGTGTCAGTTTAGAATCGACTGACCGAACAACCTCTGCCGATTTTAG	At1g32640 / At1g32650 (ATMYC2 / unknown protein)	Intergenic region
						TAATAGAAAACCGTATTAGCCATCT
F6N18	33383	33459	76	AAATCTCTATGGTCGAGTTTTTG	1	AAATCTCTATGGTCGAGTTTTTG	GTTTTGGCAAAAAATCTCTTTTTTATCAAAA	At1g32690 (unknown protein)	Promoter
						AAATCTCTATGGTCGAGTTATTT
F6N18	71186	71280	94	ATACTAACAATATTTTATTTTGACT	1	ATACTAACAATATTTTATTTTGACT	TAAGATTTGTTTCTTACTTAACATTGGTGGATATTCATTCAATAG	At1g32763 (Encodes a defensin-like (DEFL) family protein)	Promoter
						ATACTAATAATATTTTATTTTGACT
F7A19	109260	109371	111	TCCGGATTAAGAAACTAACAACAACCGAACTATACT	1	TCCGGATTAAGAAACTAACAACAACCGAACTATACT	GCATCTAGATCTGAATCTTGATGTTGACTTTAGATGTACG	At1g14240 (GDA1/CD39 nucleoside phosphatase family protein)	Gene (Intron)
						TCCGGATTAAGAAACTAACAACAACAGAACTATACT
F7F7	39	135	96	ATAACAATTTTGGTTTCATGACA	1	ATAACAATTTTGGTTTCATGACA	CTTGCTAGTCTATATTATTTTTGTTTCTTGACACTTGCTAGTCTATATTAT	At3g29788 (transposable element gene)	transposable element gene
						TTAACAATTTTGGTTTCATGACA
F7F22	35171	35282	111	ATTGACCTAAAAACTAGATATATATGTCTTAAAAATGTGAT	1	ATTGACCTAAAAACTAGATATATATGTCTTAAAAATGTGAT	ATATATGTCTTAAAAATGTGATGGGCCTTC	At1g42377 / At1g42380 (transposable element gene / transposable element gene)	Intergenic region or Near transposable element gene
						ATTGACCTAAAAACTAGATATATATGTCTTAAAAATGTGAT
F7F22	77670	77753	83	AAAACAAGCCTAAAAACAATCACCAA	1	AAAACAAGCCTAAAAACAATCACCAA	GTACCTTAAACCCAACAAAGAACCTAAAATCT	At1g42430 / At1g42440 (unknown protein / unknown protein)	Intergenic region
						AAAACAAGCCTAAAAACAATCAGCAA
F7F22	106354	106446	92	ATTTTTTGACATGCATCATCACATTC	1	ATTTTTTGACATGCATCATCACATTC	TCAAAATCGAGATTTAAAATATAAATTATAATTTATCTTAA	At1g42460 / At1g42470 (transposable element gene / patched family protein)	Intergenic region
						ATTTTTCGACATGCATCATCACATTC
F7F22	118721	118827	106	ACCGAATATTCATGAAATTATAACA	1	ACCGAATATTCATGAAATTATAACA	ATATTGCTTTTTTTTTCTGGACTTTTAGTATTTTTTTAACCAACTTAGACCAAAATA	At1g42480 (unknown protein)	Promoter
						AACCGAATTTCATGAAATTATAACA
F7F23	8798	9007	209	TTATCAGATAACAAACAAAATATC	3	TTATCAGATAACAAACAAAATATC	CAGTTTTTGCTCATTCTTTAACTTCGGAATTTTGACTGTATCTCTTCTGTTAACATAT	At1g36300 / At1g36305 (transposable element gene / transposable element gene)	Intergenic region
						TTATCCGATAACAAACAAAATATC	TGATTGTTACAATACTTATCCGATAACAAAATATCCG
						ATATCCGATAACACAAAAAAGATT	GTTAATTTTGTTAACATAC
						ATATCCGATAACAAATAAAATATC
F7F23	59544	59677	133	CTACTCGGCCTAGACCCGAGTGATG	2	ACACTCGGCTGAAGCTCGAGTGGTG	CACATGAGGAAGAAGGGAAGCTGCTCGATCAAG	At1g36395 (transposable element gene)	transposable element gene
						CTACTCGGCCTAGACCCGAGTGATG	TGACCAAAGGAGGCTACTCGACTTTT
						CTACTCGGCCAAGACCCGAGTGATG
F7F23	68992	69088	96	AAAATTCTGAAACTAAAGAAGTATAACTA	1	AAAATTCTGAAACTAAAGAAGTATAACTA	CGTATGAATTAGGTATATCTTTGTTGATATTGTAACTTA	At1g36406 / At1g36420 (transposable element gene / transposable element gene)	Intergenic region
						GAAAATTCTGAAACTAAGAAGTATAACTA
F7H2	52966	53052	86	AAGATTTGGAACATGTTTCTCTAGTGC	1	AAGATTTGGAACATGTTTCTCTAGTGC	AATTCTCATGAGCTCGTTAATCCATTGTAGCCC	At1g15790 (unknown protein)	Promoter
						AAGATTTGGAACATGTTTCTCTAGTGC
F7H2	64355	64659	304	GGTGGTGGTGGTGATGGAACCAAAGG	3	GGCGGCGGAGGAGACGGCACCAAAGG	GGGCGGAAACACTATCACCGGCGGGGGCGGTGAAGGGAAGAAGAAAAATGGTGGCGGAGAG	At1g15840 (unknown protein)	Gene (Exon)
						GGAGGAGGAGGTGAAGGAACGAGCGG	TGAAGGAGGAGGTGGTGGTGGTGATGGAACCAAAGGCGGTGGAGACGGCATAAGCGGTGGTGGGCATGGGGACGGCCTTGGATGCAGT
						GGTGGTGGGGGTGATGGAACCAAAGG	TGGCGGTAGACGTGGGGATGGCCTTGGACGCGGTCTCGGACGTGGTGGTGGA
						CGCGGTGGTTGGAATGGTAGAAAAGG
F7H2	73708	73787	79	ATGGTCAATATCATTTTGTGGATA	1	ATGGTCAATATCATTTTGTGGATA	GAAAACTTTATCTTATAGTTTCTTAATGTTTG	At1g15890 (Disease resistance protein)	Promoter
						ATGGTCAATGTCATTTTGTGGATA
F7O23	35213	35363	150	ATTGTTATTTCAACACCAAAATGATGTTATAGTTGGAGATGCTCTTATACC	1	ATTGTTATTTCAACACCAAAATGATGTTATAGTTGGAGATGCTCTTATACC	TTTCACCATCTTCTAGATGAAGTTTTACAAATCTTAACATCTCTCGTAG	At1g44125 (other RNA)	Promoter
						ATTGTTATTTCAACACCAAAATGGTGTTATAGTTGGAGATGCTCTTATACC
F7O23	48405	48497	92	TGGCCAATCAATGTTAGTAATCAGGGATGCCT	1	TGGCCAATCAATGTTAGTAATCAGGGATGCCT	GCGAGGTGGGCTCCGGGATTACTGCGAGG	At1g44150 (transposable element gene)	Near transposable element gene
						TGGCCAATCAATGTTAGTAATCAGGGATGCCT
F7O23	71920	72031	111	TGTTATTCAATTATGATTGGTTCTCCCGCTACCA	1	TGTTATTCAATTATGATTGGTTCTCCCGCTACCA	CCCGCAAACGCATGCTTAGAAACCATCATTGAGGATGCTCTTAG	At1g44191 (Encodes a ECA1 gametogenesis related family protein)	Promoter
						TGTTATTCAATTATGATTGGTTCTCCCTCTACCA
F7P12	18550	18739	189	CCAAACCAACAACCTACCGGGCGGTTTGATCCTCAGT	2	CCAAACCAACAACCTACCGGGCGGTTTGATCCTCAGT	CACCAAATCAGCCTCCAAGTGCACCAAGGCCTCAGTTC	At1g34360 (translation initiation factor 3 (IF-3) family protein)	Gene (Exon)
						CCAAACCAACAACCTACAGGGCGGTTTGATCCTCAGT	TTCCAAGCCAGCCTCCAAGGCCTCAGTTCCCAAACCAAGCT
						CCAAACCAACAATCTACAGGGCGGTTTAATCCTCAGT
F8A5	35747	35829	82	AAATCCTAACACCTGAGCCATGA	1	AAATCCTAACACCTGAGCCATGA	ACTACATACGTTTGCCAAGTTGGGAAAATTCATTTGA	At1g60570 (Galactose oxidase/kelch repeat superfamily protein)	Promoter
						AAACCCTAACACCTGAGCCATGA
F8A5	97062	97140	78	TATATATGCGTCCTCTTGTTCTGTGA	1	TATATATGCGTCCTCTTGTTCTGTGA	CTATCTTAGTCTTTTATAAATACTATA	At1g60780 (HAPLESS 13 (HAP13))	Promoter
						TATATATGCGTCCTCTTGTTCTGTGA
F8D11	22667	22780	113	AATGTATTGTGCTCTTGTATTGTGGTCGTTGTA	1	AATGTATTGTGCTCTTGTATTGTGGTCGTTGTA	GTGTTGGTTTGCATTGCATATTTCTGAAACAAAGCAAAAGCAAAAAAA	At1g42590 / At1g42595 (transposable element gene / transposable element gene)	Intergenic region
						AATGTATTATGCTCTTGTATTGTGGTCGTTGTA
F8D11	68576	68667	91	CGACACAACAGAGGTGTCGATCGACACCA	1	CGACACAACAGAGGTGTCGATCGACACCA	TCGGGAGCAGCACGACGACGCGATTGGTGTCGAC	At1g42695 (transposable element gene)	transposable element gene
						CGACACAACAGAGGTGTCGACCGACACCA
F8D11	84549	84642	93	ATGTTTGTTTAAACTTCAACTTATAAATTG	1	ATGTTTGTTTAAACTTCAACTTATAAATTG	GATAAATGTAGGCCACTTAAGATAAATTGGATAA	At1g42698 / At1g42700 (transposable element gene / unknown protein)	intergenic region
						ATGTTTGTTTAAACTTCAACTTATAATATT
F8D11	95834	95930	96	TTGCTTTGGATTTGAACTTCTTTCTT	1	TTGCTTTGGATTTGAACTTCTTTCTT	TACTTTGAATGCTTTGGATTTGATTCTGAACGATGGTTTTATGTC	At1g42705 / At1g42710 (transposable element gene / General transcription factor 2-related zinc finger protein)	Intergenic region or Near transposable element gene
						TTGCTTTGGATTTGAACTTCTTTCTT
F8D11	108530	108666	136	TTAATTGTGTTCTGTTGCTACTCATGCTCT	2	TTAATCGTGTTCTCTTGATGCTCTATTGAT	GAAGTTGACTTTGATGTCTT	At1g42727 (transposable element gene)	transposable element gene
						TTAATTGTGTTCTGTTGCTACTCATGCTCT	TGTTATGTTCTATAGTATGTTCTCTTC
						TTAATTGTGTTTTGTTGCTACTCATGCTCT
F8G22	25666	25736	70	ATTTTGAACGTCTTACGTTCCAT	1	ATTTTGAACGTCTTACGTTCCAT	GACTGCAGATTCGGCGATATCGAGG	At1g47240 (Member of the NRAMP2 gene family of metal ion transporters)	Promoter
						ATTTTGAACGTCTTACGTTCCAT
F8K4	19992	20089	97	TTTTTGATTATCTTGAAAGTGATATT	1	TTTTTGATTATCTTGAAAGTGATATT	GCGTTTAACAGATGCAAAATAATGCGTTTTATTGTTCTGAATAAAG	At1g61830 / At1g61840 (transposable element gene / Cysteine/Histidine-rich C1 domain family protein)	intergenic region
						TTTTTGATTATCTTGAAAGTGATATT
F8K4	86718	86796	78	GTCTTTGCTTTATATATTCTTTG	1	GTCTTTGCTTTATATATTCTTTG	CTCCTGAGATCCTGGAGTCCTCATGTAAGCTCT	At1g61990 (Mitochondrial transcription termination factor family protein)	Promoter
						GTCTTTGCTTTATATATTCTTTG
F8K7	16400	16505	105	CCTGCTTATCCAGGCAACTTGTTTGCTGAGAAGAAATCCT	1	CCTGCTTATCCAGGCAACTTGTTTGCTGAGAAGAAATCCT	TCTTTGACGACTCTGTCCCGAGCACC	At1g21630 (Calcium-binding EF hand family protein)	Gene (exon)
						CCTGCTTATCCAGGCAACTTGTTTGCCGAGAAGAAATCCT
F8L2	23291	23484	193	CACTCGACCACATCACTCGACCCCGAGG	3	CACTTCACCTCACCACTCGACCGCCTGG	CCGAGTACCATCAGGAGAGA	At1g38149 (transposable element gene)	transposable element gene
						CACTCGACCACATCACTCGACCCCGAGG	TCGAATGTCTTCATCTCCACCACCTGACAAT
						CACTCGACCACATCACTCGACCCCGAGG	CCGAGTGTCTTCACCTCCATTACCAGATCAC
						CACTCGATCACACCACTCTACCTGGAAG
F8L2	35592	35879	287	AGTTATATGCTTAAGGGAAGACGAAAG	5	AGTTATATGCTTAAGGAAAAACAAAAC	ATTCAGTCAATTTACATGTCACGGCTG	At1g38176 / At1g38185 (transposable_element_gene / transposable_element_gene)	intergenic region
						AGTAATATGTTCCAGGGAAGACGAAAG	GTTCGGTAATATTACATTACGGATG
						AGTTATATGCTTAAGGGAAGACGAAAG	GTTTAGTAAATTTAAATGTTATGACTA
						AGTTATATGCTCAAGGGAAGACGAAAG	ATGTGTGTAAATATGTTACCACTG
						AGTTATATGCTTCAGAGAAGACAAAGG	TTTGGCAAATCACATGTCACAGG
						TGAGTTATCATTTAGGGAAGACGAAAG
F8L2	8583	8671	88	TTCTCGATTCTCTCTTTCATTTCTCTT	1	TTCTCGATTCTCTCTTTCATTTCTCTT	AATATAAACTCTTAATCGACAAACCCTAATTATTA	At1g38131 / At1g38140 (O-fucosyltransferase family protein / transposable element gene)	Intergenic region or Near transposable element gene
						TTCTTGATTCTCTCTTTCATTTCTCTT
F8L10	9734	9838	104	AATATTAATTAAAACACTCCACGACT	1	AATATTAATTAAAACACTCCACGACT	TCAAAACAAGATATTGTTGTTTGAGAAGTTGCAAAGGTTAGGATATTATCAC	At1g52950 (Nucleic acid-binding, OB-fold-like protein)	Promoter
						AATATTAATTAAAACACTCGACGACT
F8L10	15685	15818	133	AATAGTGATGTAAATATAATACTAACCTGAACAAAAA	1	AATAGTGATGTAAATATAATACTAACCTGAACAAAAA	CTTAGTATACGTATAAAATACAAGAGTGGGACAATGACCTATAGTGATGTACGTAATAGA	At1g52950 / At1g52960 (Nucleic acid-binding, OB-fold-like protein / transposable element gene)	Intergenic region or Near transposable element gene
						AATAGTGATGTCAATATAATACTAACCTGAACAAAAA
F9D18	41879	42113	234	TACTCGACCCCCTGGTCGAGTATCA	4	TACTCGACCCCCCGGTCGAGTGACT	TTGGAGCCATTCTTCCCACA	At1g41680 (transposable element gene)	transposable element gene
						TACTCGACCCCCAAGTCGAGTGACT	TTGGAGCCATTCTTCCCATC
						CACTCGACCACCGGGTCGAGTAACA	TCAGCTCAGGCCACTTGATGACAC
						TACTCGACCCCCTGGTCGAGTATCA	CTTCGCCACACCACCTGACAACACTCGACCAATCACTCTACCAAGT
						TACTCGACCCCCTGGTCGAGTATCA
F9D18	48864	49053	189	TACTCGACCCCCTGGTCGAGTATCA	3	TACTCGACCCCCAGGTCGAGTGACT	TTGGAGCCATTCTTCCCACA	At1g41650 (transposable element gene)	transposable element gene
						TACTCGACCCCCAGGTCGAGTAACC	TCAGCTCAGGCCACTCGATGACAC
						TACTCGACCCCCTGGTCGAGTATCA	CTTCGCCACACCACCTGATAACACTCGACCAATCACTCTACCAAGT
						TACTCGACCCCCTGGTCGAGTATCA
F9D18	55803	55992	189	TACTCGACCCCCTGGTCGAGTATCA	3	TACTCGACCCCCAGGTCGAGTGACT	TTGGAGCCATTCTTCCCACA	At1g41650 (transposable element gene)	transposable element gene
						TACTCGACCCCCAGGTCGAGTAACC	TCAGCTCAGGCCACTCGATGACAC
						TACTCGACCCCCTGGTCGAGTATCA	CTTCGCCACACCACCTGATAACACTCGACCAATCACTCTACCAAGT
						TACTCGACCCCCTGGTCGAGTATCA
F9D18	62743	62932	189	TACTCGACCCCCTGGTCGAGTATCA	3	TACTCGACCCCCAGGTCGAGTGACT	TTGGAGCCATTCTTCCCACA	At1g41650 (transposable element gene)	transposable element gene
						TACTCGACCCCCAGGTCGAGTAACC	TCAGCTCAGGCCACTCGATGACAC
						TACTCGACCCCCTGGTCGAGTATCA	CTTCGCCACACCACCTGATAACACTCGACCAATCACTCTACCAAGT
						TACTCGACCCCCTGGTCGAGTATCA
F9D18	69682	69916	234	TACTCGACCCCCTGGTCGAGTATCA	4	TACTCGACCCCCAGGTCGAGTGACT	TTGGAGCCATTCTTCCCACA	At1g41680 (transposable element gene)	transposable element gene
						TACTCGACCCCCAGGTCGAGTGACT	TTGTAGCCATTCTTCCCATC
						CACTCGACCACCGGGTCGAGTAACC	TCAGCTCAGGCGACTCGATGACAC
						TACTCGACCCCCTGGTCGAGTATCA	CTTCGCCACACCACCTGACAACACTCGACCAATCACTCTACCAAGT
						TACTCGACCCCCTGGTCGAGTATCA
F9D18	89633	89828	195	CACATCACTCGACCCCGAGGTCGAGTGTCTTCA	2	TAAACCACTCGACCCCGCGGTCGAGTAGAGGAC	ATCACTACTTCACCACATCACTCGACCCCGAGGTCGAGTGTCTTCATCCCATCACCTGACAATCACTCGAT	At1g41726 (transposable element gene)	transposable element gene
						CACATCACTCAACCCCGAGGTCGAGTGTCTTCA	CCTTCATTGCCAGACCACTACTCGAC
						CTCTTCACTCTACCTGGAAGTCGAGTATCACCA
F9H16	91809	91895	86	TTTATTAGTTCAGTACATGACACACTCGTA	1	TTTATTAGTTCAGTACATGACACACTCGTA	ATCAACATTTTGAATTTTTTAAAATGT	At1g21000 (PLATZ transcription factor family protein)	Promoter
						TTTATTTGTTCAGTACATGACACACTCGTA
F9K20	2508	2597	89	AGATCGGAGCATTCACGTGTTATCAAACAG	1	AGATCGGAGCATTCACGTGTTATCAAACAG	ACAGAAGAAAGCTATACCAATTTCTGATCG	At1g78670 (gamma-glutamyl hydrolase 3 (GGH3))	Promoter
						AGATCGGAGCATTCACGTGTTGTCAAACAG
F9K20	73207	73304	97	TGATCTGATAGTTATCAGTGATT	1	TGATCTGATAGTTATCAGTGATT	GAATCGGTTGATTCCGCGTTGGTTCAGTAACCTCGTCTTTGAATTTCTGATC	At1g78900 (Encodes catalytic subunit A of the vacuolar ATP synthase)	Gene (Intron)
						TGATCTGATAGTTCTCAGTGATT
F9L1	91010	91110	100	TAAGATCTACTCTTTCGTAATCAA	1	TAAGATCTACTCTTTCGTAATCAA	CGAGCTCTCTGTGTTTTTACCTCTTTTATCTTATTATGTAATGTTCTACTTTG	At1g15330 (Cystathionine beta-synthase (CBS) protein)	Gene (Exon Intron)
						TAAGATCTACTCTTTTGTAATCAA
F9L11	10302	10576	274	AAGCTTTTAAAATCCCTTATAAATCAT	3	ATCCTTTTAAAATACCTTGTAAATATT	TCGTTATGCCACTTACATATACTTTTAACAATTGTAAATCAAGTTAAACACTTTTAC	At1g32820 / At1g32830 (transposable element gene / transposable element gene)	Intergenic region or Near transposable element gene
						AAGCTTTTAAAATCCCTTATAAATCAT	TTTCTGACATTAACTTATTCTTCTTAAACGAATGTTAATCAAGTAAACCCCTTTTAA
						AAGCTTTTAAAATCCCTTGTAAATCAT	GCTTTACCACTTTATTATCCTTAAAAACCGATAGCAAACCATGTAAGCTGTTT
						ATGCCTTTAAAATCACTTGTAAATCAT
F9L11	10027	10101	74	AAGCTTTTAAAATCCCTTATAAATCAT	1	TACCTTTTAAAATCTCTTGTAAAATCC	TGTTTAAAACGTCTGTTTAA	At1g32820 / At1g32830 (transposable element gene / transposable element gene)	Intergenic region or Near transposable element gene
						ATCCTTTTAAAATATCTTGTAAATCAT
F9L11	101693	101805	112	AAGTTATTATATTTGACATATAATCAGGTCACCTAAACAC	1	AAGTTATTATATTTGACATATAATCAGGTCACCTAAACAC	GAATCTAACATATGTTCTTAAATTAATAACATT	At1g33070 (MADS-box family protein)	Promoter
						AAGTTATTATATTTGACATATAATCAGGTTACCTAAACAC
F9N12	32796	32901	105	ATGAATGATACATTGATCATTGATGCTTG	1	ATGAATGATACATTGATCATTGATGCTTG	TGAGTTAATTGGGCATATGAATGCATAGAGTCATATTAAATACACACA	At1g63290 (Aldolase-type TIM barrel family protein)	Promoter
						TGAATGATAACATTGATCATTGATGCTTG
F9N12	36045	36157	112	AAATTGAGCCGTACTCGAGAAATTATA	1	AAATTGAGCCGTACTCGAGAAATTATA	TCATAAAAATTGAGCGGATTAAAACAAATCATCAAATTCATATAATTCAGTAATCAAAC	At1g63295 (Remorin family protein)	Promoter
						AAATTGAGCCGTACTCGAGAAATTATA
F10A5	114603	114691	88	ACAAATCGACGTTTCGAAATAATAGACA	1	ACAAATCGACGTTTCGAAATAATAGACA	GTAGTAGAGTAGATGTAAAATGTTACAAATTAT	At1g75750 (GA-responsive GAST1 protein homolog regulated by BR and GA antagonistically.)	Promoter
						ACAAATTGACGTTTCGAAATAATAGACA
F10A5	125006	125111	105	TCGCAATCAAACCACAAACCCTAAGATCA	1	TCGCAATCAAACCACAAACCCTAAGATCA	TCTCTTTAAATTACCATCCGTCTTCTGCAATTACACAAGTGATTCGAA	At1g75780 (beta tubulin gene )	Promoter
						TCGCAATCAAACCACAAACCCTAAGATCA
F10B6	36766	36862	96	CTAATTTGCAATTAGACTGATGGAAT	1	CTAATTTGCAATTAGACTGATGGAAT	CTTAAACTAGGATTATTATTCTATTTTACATGTTTTAAAGATATA	At1g14720 (member of Glycoside Hydrolase Family 16)	Promoter
						CTAATTTGCAATTAGACTGATGGAAT
F10C21	38936	39016	80	CCAAAGAAGGGGGATACATCTTGACA	1	CCAAAGAAGGGGGATACATCTTGACA	TTAGTATCAAAATATAAACTACACTGATT	At1g33410 (SUPPRESSOR OF AUXIN RESISTANCE1 (SAR1))	Gene (Intron)
						CCAAATAAGGGGGATACATCTTGACA
F10F5	7943	8081	138	GTACATGAACCTACCTTACTTGAGGTTCACAGCTTTTTTAG	1	GTACATGAACCTACCTTACTTGAGGTTCACAGCTTTTTTAG	GTAAGATTCCATTATTTTCATATTTAAGAATCGCTTTCATAATATACCTTACTTGAG	At1g49800 (unknown protein)	Promoter
						GTACATGAACCTACCTTACTTGAGGTTCACATCTTTTTTAG
F10K1	11851	11968	117	CTAGCTCCATTTCCTCTCATTCTACAATCTATACGTAAGGA	1	CTAGCTCCATTTCCTCTCATTCTACAATCTATACGTAAGGA	GTATTATTTTGTAGCTCCATTTACAAACTTCGAATA	At1g06990 (GDSL-like Lipase/Acylhydrolase superfamily protein)	Promoter
						CTAGCTCCATTTCATCTCATTCTACAATCTATACGTAAGGA
F10O24	9096	9199	103	AGATAACAAATGAGCTCACACCAGA	1	AGATAACAAATGAGCTCACACCAGA	TAGTTCAAGAGATTCACATGCATAAGGCGGATAGTAGCAATGCAGATCAACTGG	At1g10417 (unknown protein)	Promoter
						AGATAACGAATGAGCTCACACCAGA
F10O24	49424	49508	84	TTTAAGGGAGGATCTCATCTTCA	1	TTTAAGGGAGGATCTCATCTTCA	GCACCCACAGTGAAGAGGTAAGATGATCTGATAAAATTA	At1g10520 (Encodes a homolog of the mammalian DNA polymerase lambda)	Gene (Exon Intron)
						TTTAAGAGAGGATCTCATCTTCA
F11A17	3206	3311	105	GAGATTATAATAGGAATTTGCAATACACATCAA	1	GAGATTATAATAGGAATTTGCAATACACATCAA	GATATATAAAAATTAACAGAATTTACTCACTGTTGTTAGT	At1g48230 (Nucleotide/sugar transporter family protein)	Promoter
						GAGATTATAATAGGAATTTGCAATACACATCAA
F11A17	10462	10558	96	ATAGAACATCCGTTAAGGTGATACGACGA	1	ATAGAACATCCGTTAAGGTGATACGACGA	CGTTTTGTGCTATCAATACGACGACGTTTTGTGCTATCA	At1g48250 (transposable element gene)	transposable element gene
						ATAGAACATCCGTTAAGGTGATACGACGA
F11A17	82273	82383	110	AGACAGTAATCTTTCGGTATGTTATTCC	1	AGACAGTAATCTTTCGGTATGTTATTCC	TGGTATAGAAAGAGTGTTAAAAACACAAAAGACATCAAACAAGATGATCCTACTT	At1g48400 (F-box/RNI-like/FBD-like domains-containing protein)	Promoter
						AGACAGTAATCTTTCGGTATGTTATTCC
F11F12	9148	9240	92	GTGTATTAGCTTATGTTGCATTT	1	GTGTATTAGCTTATGTTGCATTT	ATAAATAAAACTGAATAAGAATACATCCATCAATCTTATACTATTAT	At1g50420 (Encodes a scarecrow-like protein (SCL3))	Promoter
						GTGTATTAGCTAATGTTGCATTT
F11F12	49797	49959	162	TGTTTCATAACAGAACTTGTTGTCTTT	2	AAACTAATAATGGAACATGCTGTCTTT	GTTTTTTCATATGGAGTTTGATCACTAATATTGT	At1g50520 (member of CYP705A)	Gene (3'UTR)
						TGTTTCATAACAGAACTTGTTGTCTTT	ATGTATTTCTGCTGTTTCACAACAGAACTTGTCTTTATGTATTTCTGC
						TGTTTCACAACAGAACTTGTTGTCTTT
F11F12	79536	79684	148	TCAGCTTCTCAGACAGAGAACTCACCAACCCAGCCTCCTTCGCAATC	1	TCAGCTTCTCAGACAGAGAACTCACCAACCCAGCCTCCTTCGCAATC	TGACACAGATCATTCCCAACAGCAGAAGACGACACCAAATGTCGAAGAGGAGAAA	At1g50620 (RING/FYVE/PHD zinc finger superfamily protein)	Gene (Exon)
						TCAGCTTCTCAGGCAGAGAACTCACCAACCCAGCCTCCTTCGCAATC
F11I4	27589	27680	91	TGACTTCGTCGGGACTAATGTAA	1	TGACTTCGTCGGGACTAATGTAA	AACAATAATTTTCAGTACATGTTCTGTCTGTTGTCCACACACAATA	At1g48690 (Auxin-responsive GH3 family protein)	Gene (Exon-3'UTR)
						TGACTTCGTCGGGACTAATGTAA
F11I4	72859	72952	93	TTTTTTTTAAGTTTCATATCTGG	1	TTTTTTTTAAGTTTCATATCTGG	TGGGATATAGACTACCGAAACAACTTATGCAACAAGTTCGAGAAGATT	At1g48820 (Terpenoid cyclases/Protein prenyltransferases superfamily protein)	Promoter
						TTTTTTTTAAGTTTCATATCTGG
F11K13	34263	34361	98	GTCAAGTGGTGTGGCGAAGTGATACTCG	1	GTCAAGTGGTGTGGCGAAGTGATACTCG	ACCAAGGGGTCGAGTAATGTGGTAGAGTGAATGGCCAAGTGTT	At1g40075 / At1g40077 (transposable element gene / transposable element gene)	Intergenic region or Near transposable element gene
						GTCAGGTGGTGTGGCGAAGTGATACTCG
F11K13	42674	42769	95	GGCAACGGCGCCAAATTGATAGTA	1	GGCAACGGCGCCAAATTGATAGTA	AGTTTTTATGCAATTATCCAAATAATAGGTTTTTATGCAATTATCCCC	At1g40077 / At1g40078 (transposable element gene / transposable element gene)	Intergenic region or Near transposable element gene
						GGCAACGGCGCCAAATTGATAATA
F11K13	50460	50546	86	TCCATCATACCAATAGAAATAACCCTAAA	1	TCCATCATACCAATAGAAATAACCCTAAA	TACTCTCAAAATTATTATAATTTTCCAAC	At1g40078 (transposable element gene)	transposable element gene
						TCCATCATACCAATAGAAATAACCCTAAA
F11P17	27961	28061	100	AACCCCTATATTATCTTAATTTT	2	AACCCCTATATTATCTTAATTTT	TTTTTAAATGTAGATGAA	At1g61120 (Encodes a geranyllinalool synthase)	Gene (intron)
						GACAAGTTAGTTATCTTAATTTT	AATTAGGATCCCAA
						AACCCCTATATTATCTTAATTTT
F12A4	37212	37315	103	ATTATTGAAGTAACTATACATTAATA	1	ATTATTGAAGTAACTATACATTAATA	TTACTAATGCAAATTAGTAATTGATTGTTTTAATATAATTTTAGGCTTAATA	At1g35461 (unknown protein)	Promoter
						ATTATTGAAGTAACTATACAATAATA
F12A21	21672	21781	109	AAGTGTTCTAAACTAGTAGTGAACTA	1	AAGTGTTCTAAACTAGTAGTGAACTA	ATGAAATTTCTGGATATGGTTGTAATCAATCGCCTGAAATAGAGAGTAGAAAGCATCA	At1g67635 / At1g67640 (Unknown protein / Transmembrane amino acid transporter family protein)	intergenic region
						AAGTGGTCTAAACTAGTAGTGAACTA
F12A21	104819	104905	86	TTGTAGTTGTTTTTTGTGTAAACTATAAT	1	TTGTAGTTGTTTTTTGTGTAAACTATAAT	TACAAGTCTGTTAATACGATGCCGTTTAG	At1g67840 (Encodes a chloroplast sensor kinase (CSK))	Promoter
						TTGTAGTTGTTTTGTGTGTAAACTATAAT
F12F1	120933	121398	465	CTTTTAAAATCTCTTGTAAATCATTC	8	CTTTTAAAATCTCTTGTAAATCATTC	TATGCCACTTACTTAT	At1g12110 / At1g12120 (Encodes NRT1.1 (CHL1), a dual-affinity nitrate transporter / unknown protein)	intergenic region
						GCTTTTAAAACGATTGTAAATCATGT	TTTACCCTTTTATAAG
						CTTTTAAAATCTCTTGTAAATCATTC	CAATACCACTTACTTATACTTAAAAAAACATTGTAAACCATGCTAACCC
						TTTTTAAAAATCCTTGTAAATCATTC	TATGCCACTTACTTAT
						GCTTTAAAAACGATTGTAAATCATGT	TTTACCCTTTTATAAG
						TTTTTAAAATCCCTTATAAATCATTT	AATGCTATTTACTTATGCTAAAAAACGATTGTAAACCATGCTAACC
						CTTTTTAAATCCCTTGTAAATCATTC	TATGCCACTTACTTATGCTTTAAAACGATTGTAAATCATGTTTTACCCTTTTATAAG
						TTTTTAAAATCCCTTGTAAATCATTC	AATGCCACTTATTTAT
						GTTTAAAAAACGATTGTAAATCTTGT
F12A21	86168	86261	93	TGTGTGTGTGAGTATATTGACCGG	1	TGTGTGTGTGAGTATATTGACCGG	AACAAAATACTTGTGTCATAATCCGGAATCAAATTCATCAAATGTG	At1g12060 / At1g12064 (BAG (Bcl-2-associated athanogene) protein / unknown protein)	intergenic region
						TGTGTGTGTGAGTATATTGACCGG
F12A21	100339	100438	99	GATGTAAATTTATACCTTAATACA	1	GATGTAAATTTATACCTTAATACA	CTCACAATTTCGTAACTATGTATTTAATAATATCATGTCCTTAGAAAAATAC	At1g12090 (extensin-like protein (ELP))	promoter
						GATGTACATTTATACCTTAATACA
F12A21	120672	120855	183	CTTTTAAAATCTCTTGTAAATCATTC	2	TCTTTAAAAACTCTTGTAAATCATGT	TTTACCCTTTTATAAGCTTTTAAAATCCTTATAAATCATTGTATACTACTTATTTAT	At1g12110 / At1g12120 (Encodes NRT1.1 (CHL1), a dual-affinity nitrate transporter / unknown protein)	intergenic region
						CTTTTAAAAACGATTGTAAACTATGC	AAACCTTTTTAAAAATCCCTTGTAAATCATTCGTTAACACTTACTTAT
						GCTTTAAAAACGATTATAAATCATGT
F12A21	122849	122944	95	GATCGAACTATCATAGGGTCACTAGTGACAT	1	GATCGAACTATCATAGGGTCACTAGTGACAT	TGACGACCACAACTTCTTTGACTTCACCATCGGA	At1g12110 / At1g12120 (Encodes NRT1.1 (CHL1), a dual-affinity nitrate transporter / unknown protein)	intergenic region
						GATCGAACTATCATAGGGTCACTGGTGACAT
F12G6	95872	95977	105	GATAGGGTAAATGACACCAGCATCAAG	1	GATAGGGTAAATGACACCAGCATCAAG	CAGTTTCAATTTATTTTTTCACTACTTATTTCAAGTTAGGGTTTAACCAGGT	At1g39270 (transposable element gene)	transposable element gene
						GATAGGGTAAATGACACAAGCATCAAG
F12G12	44946	45071	125	GGATCCATGCTTTCTAAAGAAGCACGTCCATCCAA	1	GGATCCATGCTTTCTAAAGAAGCACGTCCATCCAA	ATGTCGATGCCCATGAACGACACTCACACCTTGCTCACCTCTACAACAGTTTAGAC	At1g34041 (unknown protein)	promoter
						GGATCCATGCTTTCTAAAGAAGCACGCCCATCCAA
F12K11	56528	56602	74	ATATAGTGCTCAGGTTTGTTTGTT	1	ATATAGTGCTCAGGTTTGTTTGTT	CATCTCTTATGCAATGATGTGGCGATA	At1g06590 (unknown protein)	Gene (Intron)
						ATATAGTGCTCAGGTTTGTTTTTG
F12K11	80822	80910	88	AAGGAGATGGCATTTCAAAGTCA	1	AAGGAGATGGCATTTCAAAGTCA	GACAAGAGGCGTATGTATGAAGCCAGAAATCAGAAAGAAAAAG	At1g06670 (nuclear DEIH-box helicase (NIH))	Gene (Exon)
						AAGGAGATGGGATTTCAAAGTCA
F12K21	50892	51006	114	TCAAGGATTGCGAGGGAGTTGCTAGTAGCTCTCGCA	1	TCAAGGATTGCGAGGGAGTTGCTAGTAGCTCTCGCA	AAACCCTCGCAAATATTTACCCTAAACCCTAAATTATTTAAAA	At1g34520 / At1g34530 (MBOAT (membrane bound O-acyl transferase) family protein / transposable element gene)	intergenic region
						TCAAAGATTGCGAGGGAGTTGCTAGTAGCTCTCGCA
F12K21	116181	116279	98	AATTAATATATCGATGTGACACATG	1	AATTAATATATCGATGTGACACATG	TCTCTCATGATTTTTAATTCTTAAATAAATTAAATTAAATAATAAATAA	At1g34650 (Encodes a homeobox-leucine zipper family protein belonging to the HD-ZIP IV family)	Promoter
						AATTAATATATTGATGTGACACATG
F12M16	67585	67683	98	GCACTCCACAAACATTGCCTTTTTTATTAA	1	GCACTCCACAAACATTGCCTTTTTTATTAA	AATATAAAAATATCAAAAAATATCAAAATAAAAGATTTA	At1g53282 (Encodes a Plant thionin family protein)	promoter
						GCACTCCACAAACATTGCCTTTTTTATTAA
F12P19	79516	79609	93	GAATCATTATCTATCTATATAAGAAT	1	GAATCATTATCTATCTATATAAGAAT	TAAAAAAAGAGTTTAACAAATCGTGCGTTTGGATAATCAGAA	At1g66000 (Unknown protein)	promoter
						GAATCATTATCTATCTATATAAGAAT
F13F21	31169	31299	130	CTCATGATGATGACGATGACGATGAGCAGCTTCCTCGTTCGCTA	1	CTCATGATGATGACGATGACGATGAGCAGCTTCCTCGTTCGCTA	TTCAGACTCGTTTCGCTTCCCCAAAAAACCATGACGAATCAGA	At1g49330 (hydroxyproline-rich glycoprotein family protein)	Gene (exon)
						CTCATGATGATGACGATGACGATGAGCAGCTTCCTCTTTCGCTA
F13F21	63308	63443	135	GGTTACTGCAATTGTCATGTGGAGCTATGTGACTTCTACTC	1	GGTTACTGCAATTGTCATGTGGAGCTATGTGACTTCTACTC	TATCAAAGGCATGTTAATGATAGCTTGTAAAACAGAGAAAATGACGAAAATAGC	At1g49400 (embryo defective 1129 (emb1129))	promoter
						GGTTACCGCAATTGTCATGTGGAGCTATGTGACTTCTACTC
F13F21	75428	75509	81	GTAGATAAAAATTGGAAAAATGTT	1	GTAGATAAAAATTGGAAAAATGTT	TTGAATGTTTAAATGTATATCCAACTAGTTATGT	At1g49430 (Encodes a long chain acyl-CoA synthetase)	Gene (Intron)
						GTAGGTAAAAATTGGAAAAATGTT
F13F21	87012	87100	88	ATCTCCATGGAACCAAACTTACT	1	ATCTCCATGGAACCAAACTTACT	ACCCAAGCAACGACAACACGACGTCGTTTTCATCTGTTACTCA	At1g49450 (Transducin/WD40 repeat-like superfamily protein)	Gene (exon)
						ATCACCATGGAACCAAACTTACT
F13K9	45189	45260	71	TAAAACATTGTCCACAAATACCA	1	TAAAACATTGTCCACAAATACCA	CAAATACCAAAATTATAATTTTTTCA	At1g28000 (Pentatricopeptide repeat (PPR) superfamily protein)	Promoter
						TAAAACATTGTCCACAAATACGC
F13K23	20918	21009	91	ATCTCTAAAGCTCACACAGAATG	1	ATCTCTAAAGCTCACACAGAATG	ACCAATCCACTACCAGTTTTTTCTAAATGTAAAGTCACAAGCAACG	At1g12820 / At1g12830 (AUXIN SIGNALING F-BOX 3 / unknown protein)	intergenic region
						ATCTTTAAAGCTCACACAGAATG
F13K23	74114	74233	119	CAGAATTTGGAGTTAGAATTCTTTTTGATGTTGATGAA	1	CAGAATTTGGAGTTAGAATTCTTTTTGATGTTGATGAA	AGATCATTATTAAAGAAATACATTTTATAATTTAGTCCTTTTTA	At1g12970 / At1g12980 (PLANT INTRACELLULAR RAS GROUP-RELATED LRR 3 / Encodes an AP2/ERF protein)	intergenic region
						GCAGAATTTGAGTTAGAATTCTTTTTGATGTTGATGAA
F13P3	53513	53611	98	TGATTAGAGTCTGAAGTAGATGT	1	TGATTAGAGTCTGAAGTAGATGT	TGATTGGTGTATTGATTGGAACCTGAAGGTATTGGTTTGTTGTGTGAGTGTTT	At1g40105 (transposable element gene)	transposable element gene
						TGATTAGAGTCTGAATTAGATGT
F14C21	23263	23363	100	ACAAAAGAGATTTCTGATTGTCTAGA	1	ACAAAAGAGATTTCTGATTGTCTAGA	TGAATTGTTGCCACTTGAACGTCTTTATCAATATCAATATTATTGTTAC	At1g54890 / At1g54905 (Late embryogenesis abundant (LEA) protein-related / transposable element gene)	intergenic region
						ACAAAAGAGATTTCTAATTGTCTAGA
F14D7	49075	49181	106	TAGGAACGTACGAATTGCAAAAAGATAAATTTTATAA	1	TAGGAACGTACGAATTGCAAAAAGATAAATTTTATAA	TAGCATAATAGACTAGTTATCCGCTAATATTGT	At1g35760 / At1g35770 (transposable element gene / transposable element gene)	intergenic region or Near transposable element gene
						TAGGAACGTACGAATTACAAAAAGATAAATTTTATAA
F14D7	68721	68791	70	ATGGAACGTAAGACGTTCAAAAT	1	ATGGAACGTAAGACGTTCAAAAT	CCTCGATATCGCCGAATCTGCAGTC	At1g35780 / At1g35790 (Unknown protein / transposable element gene)	intergenic region
						ATGGAACGTAAGACGTTCAAAAT
F14G9	24357	24460	103	TGAAGTGGTGTTTTAAAGATAAGTCATTTATG	1	TGAAGTGGTGTTTTAAAGATAAGTCATTTATG	AAGTCATTTATACGTTAGATATAAATATTTTGAAATTTTA	At1g56160 (Encodes a member of the R2R3 transcription factor gene family)	Promoter
						TGAAGTGGTGTTTTAAAGATAAGTCATTTATG
F14G9	7131	67203	72	TGGCCAAGAGGCAAAAAGGTTGGT	1	TGGCCAAGAGGCAAAAAGGTTGGT	ATTATTTAGCTAAAAAGTCATTTAG	At1g56250 (Encodes an F-box protein)	Promoter
						TGGCCAAGAGGCAAAAGGGTTGGT
F14G11	15635	15724	89	TTGGAAACGTGTACGTACACGGGT	1	TTGGAAACGTGTACGTACACGGGT	GTTAGTGTACCTGGCGGAGATACAGGGGAATTCAGTCGTCTC	At1g25784 (transposable element gene)	transposable element gene
						TTGGAAACGTGTACGTACACTGGT
F14G24	94135	94239	104	AATATTAATTAAAACACTCCACGACT	1	AATATTAATTAAAACACTCCACGACT	TCAAAACAAGATATTGTTGTTTGAGAAGTTGCAAAGGTTAGGATATTATCACA	At1g52950 (Nucleic acid-binding, OB-fold-like protein)	promoter
						AATATTAATTAAAACACTCGACGACT
F14I3	28257	28345	88	TATTCACTCGAGACTAAGTTAAATCCTGAA	1	TATTCACTCGAGACTAAGTTAAATCCTGAA	ATCAGATGGTAATCAAACGGATTGCCTAA	At1g50220 (unknown protein)	Gene (intron)
						TATTCACTCGAGGCTAAGTTAAATCCTGAA
F14I3	89866	89957	91	AACTGCTGGGTTAAATGGTAAGCTTTCT	1	AACTGCTGGGTTAAATGGTAAGCTTTCT	TTTAGTCTATATACTGTTTTGGTGATAGATAAATAA	At1g50380 (Prolyl oligopeptidase family protein)	Gene (exon - intron)
						AACTGCTGAGTTAAATGGTAAGCTTTCT
F14J9	44209	44302	93	TAAACTCATCATCACACCTTGACTGTTGCA	1	TAAACTCATCATCACACCTTGACTGTTGCA	GCCTTAAGCACATCGTTCTGCTTCTTCCTGAGAT	At1g09486 (transposable element gene)	transposable element gene
						TAAACTCCTCATCACACCTTGACTGTTGCA
F14J16	69960	70065	105	ATTCAGAACAAAACGGGTTATATC	1	ATTCAGAACAAAACGGGTTATATC	TGAGAGCAGAGGAGATTCAAATTTCTCACTTCCATTGTTTTGGGCTCAATAGGAGGAA	At1g55930 (CBS domain-containing protein / transporter associated domain-containing protein)	Gene (exon - intron)
						ATTCAGAAGAAAACGGGTTATATC
F14K14	50654	50743	89	CATATCATTTTCTCTTGAATTAGC	1	CATATCATTTTCTCTTGAATTAGC	GATCACACCAACAATTTTTAAATTGACGTCCATGTTTTTGTT	At1g68800 / At1g68810 (Encodes a TCP transcription factor / basic helix-loop-helix (bHLH) DNA-binding superfamily protein)	intergenic region
						CATATCATTTCCTCTTGAATTAGC
F14M2	58386	58473	87	GAGAGCTTTTGGCACCTGAGAGT	1	GAGAGCTTTTGGCACCTGAGAGT	GTTGCTGACGTGGCACTAGGTGACTGGCTGAATAATTCTCTG	At1g33780 / At1g33785 (Unknown protein / transposable element gene)	intergenic region
						GAGAGCTTTTGGCACCTGAGAAT
F14M2	60733	60834	101	AGTCTGTTTTGTTAATACACTAAACACATATTACACCA	1	AGTCTGTTTTGTTAATACACTAAACACATATTACACCA	CAGCTTTCTTTGACTACCTTTCTATA	At1g33780 / At1g33785 (Unknown protein / transposable element gene)	Intergenic region or Near transposable element gene
						AGTCTGTTTTGTTAATACACTAAACACATATTACACCA
F14O10	39245	39352	107	TGTTGTTTTCTGTCACCATCATAC	1	TGTTGTTTTCTGTCACCATCATAC	CATACTCTCTCCTCCATTCACTAACCACCAGGAAGATTCAGAGTTTCAACATACATACTC	At1g20360 / At1g20370 (F-box family protein / Pseudouridine synthase family protein)	intergenic region
						TGCTGTTTTCTGTCACCATCATAC
F15C21	40520	40844	324	GGACCCTCGCAAATTCCTCGCAAAATT	4	ATTGCCTCGCAAATCCGTCGCAACGTT	TGCGAGGAACCGACTCACTAACCAATAGGATCGCTTCATTCTTTCGACACAAGTGCGA	At1g36190 / At1g36200 (transposable element gene / transposable element gene)	Intergenic region or Near transposable element gene
						GGACCCTCGCAAAGTCCTCGCAAAATT	AGAATTAGGGTTTTCTGGATTACTATGCGAAGGAATTGTGA
						GGACCCTCACAAATGCCTCGCAAAATT	AGGGTTACACAATTAGGGTTTCGCGGCTTATTCTGCAACAGAAGTGCGA
						GGACCCTCGCAAATTCCTCGCAAAATT	AGAATTAGGGTTTGTCTGGATTACAGTGCGAGGGAATTACGG
						GGACCCTCGCTAATTCCTCGCAAAATT
F15C21	35861	35984	123	CAAAGATTATCAATACAAAGCTATT	2	CAAAGATTATCAATACAAAGCTATT	TTCATTAAATAGAGCTATTTTCAATA	At1g36185 / At1g36190 (transposable element gene / transposable element gene)	intergenic region
						CAAAGATTATCAATACAAAGCTATT	GAGATTGAGATGGATCATACATA
						CAAAGATTATCAATACAAAGCTATT
F15C21	58637	58728	91	CGACACAACAGAGGTGTCAATCGACACCA	1	CGACACAACAGAGGTGTCAATCGACACCA	TCGGGAGTAGAATGACGATGCAGATGGTGTCGAA	At1g36210 (transposable element gene)	transposable element gene
						CGACACAACAGAGGTGTCGATCGACACCA
F15C21	85372	85454	82	TTTCTAGGGAAGACTCTTTATGTTGGGT	1	TTTCTAGGGAAGACTCTTTATGTTGGGT	AGATTTTGGTAAAACAAAGACCAATGG	At1g36250 (transposable element gene)	transposable element gene
						TTTCTAGGGAAGACTCTTTATGTTGGGT
F15C21	90409	90504	95	ACACAACATATTCAATTCAGTTT	1	ACACAACATATTCAATTCAGTTT	CACAACATAATCATATCAGTTTACACACACTGACATTTTGCAAACCAAAA	At1g36260 (transposable element gene)	transposable element gene
						ACATAACATATTCAATTCAGTTT
F15D2	116942	117032	90	TTTGTTAGTTAGCGATATTTAAATCTAAGTT	1	TTTGTTAGTTAGCGATATTTAAATCTAAGTT	TAAATTGTATGATAACTTGAAACATACAA	At1g29670 (GDSL-like Lipase/Acylhydrolase superfamily protein)	Promoter
						TTTGTTAGTTAGCGATATTTAAATCTAAGTT
F15E12	30741	30843	102	TACACATATAATATTATTGTTTT	1	TACACATATAATATTATTGTTTT	ACCTTTTTTGATAACAAATTCATGTAGCTTTAGATCATTTTCTGTATTTTTTACATA	At1g66090 / At1g66100 (Disease resistance protein / Predicted to encode a PR (pathogenesis-related) protein)	intergenic region
						TACACATATAATATTATTGTGTT
F15E12	69121	69235	114	ACAAATGACTCAAAAACAAAAACTAAATGAA	1	ACAAATGACTCAAAAACAAAAACTAAATGAA	TGACTTAAGACACTAAAAATGCAACATATCACTAGGCTTATAAACCAGACGCC	At1g66173 (transposable element gene)	transposable element gene
						ACAAATGACTCAAAAACAAAAGCTAAATGAA
F15H11	78670	78764	94	ATTTATGCTAAATATTAATGTTGT	1	ATTTATGCTAAATATTAATGTTGT	CTCTATAGTAGTAATATCTTATTTTAGTTTTCATTTCATTAATCTTT	At1g70980 (SYNC3)	Promoter
						ATTTATGCTAAATAATAATGTTGT
F15H21	49391	49515	124	AAAAGAAAACATATGTGTGTGTTCATAATTAACATCG	1	AAAAGAAAACATATGTGTGTGTTCATAATTAACATCG	TTATGAATCTTATGATGATGATCATAATTAACATATGTGTGTGTTCTTTCA	At1g64380 / At1g64385 (encodes a member of the DREB subfamily A-6 of ERF/AP2 transcription factor family / unkonwn protein)	intergenic region
						CAAAAAAAACATATGTGTGTGTTCATAATTAACATCG
F15H21	78950	79041	91	AATCCAATAGCTCTATTTAAAGATT	1	AATCCAATAGCTCTATTTAAAGATT	ATACATGAAAGCTAAGTAGTATATTATATATTGCTGTTCGAG	At1g64405 / At1g64410 (unknown protein / transposable element gene)	intergenic region or Near transposable element gene
						AATCCAATAGCTCTATTTAAAGATT
F15I1	47455	47553	98	ATTCGTTTTAGTGACTGACCAAT	1	ATTCGTTTTAGTGACTGACCAAT	CATTTGTTCTGAACCTTGATGTTGTTGACGGATCAAGCCCAAGGCCCGAACAA	At1g54080 (oligouridylate-binding protein 1A (UBP1A))	promoter
						ATTCGTTTCAGTGACTGACCAAT
F15I1	74234	74333	99	AAAAACTGACTCTGGTCATTAAT	1	AAAAACTGACTCTGGTCATTAAT	ATTTGATTCTCTTACATTCTAAATCTTCAAACCACACATCTGGATCTGGTCCAT	At1g54140 (putative TATA binding protein associated factor)	3'UTR
						AAAAACTGGCTCTGGTCATTAAT
F15I1	86579	86672	93	TATATCCAAAGAGATTATATCTCAAACATT	1	TATATCCAAAGAGATTATATCTCAAACATT	ATTAGAATTATCTCAAATTATTTGTCAATTGAGA	At1g54180 (Belongs to five-member BRX gene family)	promoter
						TATATCCAAAGAGATTATATCTCAAACATT
F15O4	67874	67978	104	TTCAGAATATGAGGCATATTGCGAAAATAT	1	TTCAGAATATGAGGCATATTGCGAAAATAT	CTTTCAATATTTATATATATTTATACCTGTTTATACAAAAGTAAA	At1g35580 / At1g35590 (CINV1 / A/N-InvG is an alkaline/neutral invertase / Transposable element gene)	intergenic region
						TTCAGAATATGAGGCATATTACGAAAATAT
F15O4	69872	69963	91	GATTTTGAGTTTGAAAACAATCATAAAACT	1	GATTTTGAGTTTGAAAACAATCATAAAACT	TAATGAAGATGGTACCAAGTATTATTATTACC	At1g35580 / At1g35590 (CINV1 / A/N-InvG is an alkaline/neutral invertase / Transposable element gene)	intergenic region or Near transposable element gene
						GATTTTGAATTTGAAAACAATCATAAAACT
F15O4	74909	75022	113	TCTTCTTCTTCTTCTTCTTCTTCTTC	1	TCTTCTCTTCTTCTCTCTTCTTCTTC	TTCCTCGATCTTCTTCGA	At1g35590 / At1g35600 (transposable element gene / transposable element gene)	intergenic region or Near transposable element gene
						TCTTCTTCTTCTTCTTCTTCTTCTTC	GTAACCCTAAATCGATTC
						TCTTCTTCTTCTTCTTCTTCTTCTTC
F15O4	127170	127262	92	CACAAAACTACGAAATCCATATTTAACA	1	CACAAAACTACGAAATCCATATTTAACA	ATATCTTAACGCATTCATGCACCCAAACTCGACCTAA	At1g35650 (transposable element gene)	transposable element gene
						CACAAAACTATGAAATCCATATTTAACA
F15O4	149376	149452	76	TATACATGTTGGGTTGTAACTTTT	1	TATACATGTTGGGTTGTAACTTTT	CACTTCAGTGGCACAACATGTGAAGGCTA	At1g35680 / At1g35690 (Encodes a chloroplast ribosomal protein L21 / transposable element gene)	intergenic region
						TATACATGTTGGGTTGTAATTTTT
F15O4	157780	157873	93	ATGTCTCAAAGTCAATAAAATCAT	1	ATGTCTCAAAGTCAATAAAATCAT	TACTTGCATATCACTGATTGCTAATCAATGTATATGATTCACGTAT	At1g35710 (Protein kinase family protein with leucine-rich repeat domain)	Promoter
						ATGTCTCAAAGTCAATAAAATCAT
F15O4	22677	22755	78	AAAAGACGAGAAGACCGAGACCT	1	AAAAGACGAGAAGACCGAGACCT	GTAGTTGTCCTCACTAACGAACAAGATATCAAG	At1g21250 (cell wall-associated kinase)	Promoter
						AAAAGACGAGAAGACCGAGACCT
F16G16	2832	2913	81	TCTGTGAGTAACTTTGAGATTGTT	1	TCTGTGAGTAACTTTGAGATTGTT	GGCTTGTTGTTGAGTATTGGTTTACTAAGCTTTC	At1g65030 (This gene is predicted to encode a protein with a DWD motif)	Gene (intron)
						TCTGTGAGTAACTTTGAGATTCTT
F16M22	44379	44494	115	GCTATATTATCATGAAAAAACGTAGATACAGAACAC	1	GCTATATTATCATGAAAAAACGTAGATACAGAACAC	CACTTCAAAGAGTTCAAAACTTATATCAACTCCCAGAATTTAGT	At1g58250 (SABRE)	Gene (intron)
						GCTATATTATCATGAAAAAACGTAGATACAGAACAC
F16N3	73251	73357	106	GCTGATGCAAAGTCTTTTAGGGGTTT	1	GCTGATGCAAAGTCTTTTAGGGGTTT	TACTTAAATAATTTGTAAAACACTGTTCAATATTTTCCATGTTCCCACTGCTTTT	At1g47560 (Encodes a member of the exocyst complex gene family)	Gene (exon - intron)
						GCTGATGCAAAGTCTTTTAGGGGTTT
F16N3	101351	101423	72	CCCACATGTAGACTCTTTAGATTT	1	CCCACATGTAGACTCTTTAGATTT	TGAGTAAATAACAGCCATGACAAAT	At1g47600 / At1g47603 (Encodes a myrosinase / Member of a family of proteins related to PUP1)	intergenic region
						CCCACATGTAGACTCTTTAGATTT
F16P17	61	134	73	TTGAATTTGAGATTCATGTATACA	1	TTGAATTTGAGATTCATGTATACA	ATACAGACTATACAGTGATTAACGAA	At1g62850 (Class I peptide chain release factor)	Gene (intron)
						TTTGATTTGAGATTCATGTATACA
F17O7	63509	63627	118	TGAGAGACAACATTATTATTTAGCATAAATGAAGATTA	1	TGAGAGACAACATTATTATTTAGCATAAATGAAGATTA	AACAACATTATAAATGAAAACTAACAAGACCACTAGTTCTACT	At1g70370 / At1g70380 (polygalacturonase 2 (PG2) / F-box and associated interaction domains-containing protein)	intergenic region
						TGAGAGACAACATTATTATTTAGCATAAATAAAGATTA
F17O7	69046	69133	87	ACAAAATCAATTCAAATATAGAGA	1	ACAAAATCAATTCAAATATAGAGA	ATATCATACACATCTAGTAGTCAATCGACAACGTTAACCC	At1g70400 (unknown protein)	Gene (intron)
						ACAAAATCAATTCAAATATACAGA
F17O7	76401	76491	90	CTATTAGATTTAAAACAACCCAAA	1	CTATTAGATTTAAAACAACCCAAA	CCAAAGATAACTTTAGCGACACTACAAATTTTCATGTAATGGG	At1g70410 (Encodes a putative beta-carbonic anhydrase betaCA4)	promoter
						CTATTAGATTTAAAACAACCAAAA
F18O14	56360	56443	83	GACGCCCTCGTTCGACGAGCTGAA	1	GACGCCCTCGTTCGACGAGCTGAA	CCACGGAGGAAAGATCGCCCCGACCTCAAAACCGTT	At1g19420 (transposable element gene)	transposable element gene
						GACGCCCTCGTTCGACGAGCTGAA
F18O14	71576	71652	76	ATATCAGGCTCTGTTTTCATTAT	1	ATATCAGGCTCTGTTTTCATTAT	GGCTATAAATACACGAGTTTTTCCAGAAACC	At1g19460 (Galactose oxidase/kelch repeat superfamily protein)	Promoter
						AAATCAGGCTCTGTTTTCATTAT
F18O14	97891	97979	88	TAATCACCGGCTAATCACATATATA	1	TAATCACCGGCTAATCACATATATA	TCTCGTGTGAAATGCGATTAGTCGTCTGCCGTTGTGGTT	At1g19540 (NmrA-like negative transcriptional regulator family protein)	Promoter
						TAATCACCGGCTAATCACATATATA
F19C14	7854	7957	103	TGTAGGAGTCGACGAGAAACGAAG	1	TGTAGGAGTCGACGAGAAACGAAG	AAAGATGGATGTAGATAATGTATCGGAGAAGGGATGATGGACAACAATACTGTAGT	At1g58265 / At1g58270 (Cytochrome P450 superfamily protein / ZW9 mRNA)	intergenic region
						TGTAGCAGTCGACGAGAAACGAAG
F19C17	79986	80113	127	TACTCGACTGCACAGTCTGTTGCCAGACACTGGGTGTGGTCGAGTA	1	TACTCGACTGCACAGTCTGTTGCCAGACACTGGGTGTGGTCGAGTA	TACTGGTCGAGTAACAGACAGGAAACAAGACAATCT	At1g42280 / At1g42290 (transposable element gene / transposable element gene)	transposable element gene
						TACTCGACTGCACAGTCTGTTGCCAGACACTGGGTGTGGTCGAGTA
F19G10	35166	35298	132	GTAAAATTTGAAAGTTTTGTGACATG	2	GTAAAATTTGAAAGTTTTGTGACATG	TGGTAAATGTTGCTGTTTTTGAAAGTGTT	At1g22920 (AJH1 encodes a protein similar to JAB1)	Promoter
						GTCCCATTTGAAAGTTTTGTCACATT	CGGTAAAATTTGAAAGTTTTGTTACA
						TGCAGTTTTGAAAGTTTTGTCACATT
F19K6	31407	31514	107	CATTATAACGTAACATATTATATGCCAT	1	CATTATAACGTAACATATTATATGCCAT	TTCTAATATTAGTTTTTTTTTGGGTCAAATTAGTGCAAAATTTATTGGTTAA	At1g52330 (Late embryogenesis abundant (LEA))	Promoter
						CATTATAACGTGACATATTATATGCCAT
F19K23	9200	9283	83	TTTGGTGAATATAGCCATCAACG	1	TTTGGTGAATATAGCCATCAACG	TAGGCACCAGCTCGTTGTGCTTCATAACAAACACGACT	At1g62080 (unknown protein)	Promoter
						TTTGGTGAAGATAGCCATCAACG
F21M12	132993	133091	98	GTGTTGTTTCTTAGAAAAGTTCTG	1	GTGTTGTTTCTTATAAAAGTTCTG	TTGTGTTGTTTCTTAGAAAAGTTCTGCTCAATGATTTTACTCTACATATGA	At1g09960 (ATSUC4)	Gene (intron)
						GTGTTGTTTCTTATAAAAGTTCTG
F21N10	12207	12432	225	TCGGAGAGATCTATTCGTCGGCGAA	3	TGCGAGGGAAATATTCGTCGCAAAA	TTTGCGACGGAATAGCGAGTTGGTCATGTTCCC	At3g29796 (unknown protein)	Gene (exon)
						TCGGAGAGATCTATTCGTCGGCGAA	GAAGAGGTTTGTCGGAGAGATCTATTCGTCGGCGAAGAAGAGGTTTG
						TCGGAGAGATCTATTCGTCGGCAAA	TTTGAGGTTTGCGGAGAGAACAATTCTTCGTCGAATTTGAGTTTTA
						TCAGAGAGAATAATTCGTCGGCGAA
F21N10	20139	20222	83	ATTTATAAATATAGATAAAGATT	1	ATTTATAAATATAGATAAAGATT	ATAAATATAGATATACCCGAATTACCATGACTAGATAA	At3g29797 (Encodes a ECA1 gametogenesis related family protein)	Promoter
						ATTTATTAATATAGATAAAGATT
F22C12	64960	65218	258	CGACCACCTCCATGGGCTATACAG	3	TTACCACCGCCATGTGCCACACAG	AAATTGGTACCTCCGTGAACACTCTTGGAGCAAGGATCATCTCCTTGAAAGGCACATCTT	At1g64142 (Upstream open reading frames (uORFs))	Gene (exon)
						TTACCTCCTCCATGTCCTTTACAG	AACGGCGTGCTTCCTTCTGCTCCTTTGGTGCAACCTGAGTGTGTACACCGT
						TTTCCACCACCGTGTGCTTTGCAG	AACATTGTACTCCCTTGTGCTCCTTTTGTGCATCCATTAGATTGACATCGC
						CGACCACCACCATGAGAGATACAG
F22C12	65344	65517	173	CGACCACCTCCATGGGCTATACAG	2	CGACCACCTCCATGGGCTATACAG	AAGTCAGTACGGCCTTCTGCACTTTTGGTGCATCCGAGAAACTCACATCGA	At1g64142 (Upstream open reading frames (uORFs))	Gene (exon)
						CGACCACCTCCATGGGCTTTACAG	TACACAGTTCGACCTTCGGCACCTTTGTGGCAACCATGTTTCTGGCATCTA
						CGTCCACCACCATGGGAAATGCAA
F22K20	10567	10673	106	TAATTTTGTAGTAATTAAATGCTAT	1	TAATTTTGTAGTAATTAAATGCTAT	CAAATATCTATGCGGCTTCATGATTATAATCATGCCGAAAAGCAATATCAAAAACGA	At1g76920 (F-box family protein)	Promoter
						TAATTTTGTAGTAATTAAATGATAT
F22O13	94841	94932	91	CACAAAACTACGAAATCCATATTTAACA	1	CACAAAACTACGAAATCCATATTTAACA	ATATCTTAACCATTCATGCACCCAAACTAGACCTAA	At5g44890 (transposable element gene)	transposable element gene
						CACAAAACTATGAAATCCATATTTAACA
F23A5	61798	61903	105	GTGTAGAGTTATATGAAATGATCGCGACA	1	GTGTAGAGTTATATGAAATGATCGCGACA	ATCAGTTATTGTTATATATGCGACCTTTTTTTGTTTGAGAATCTACAA	At1g80831 / At1g80840 (unknown protein / Pathogen-induced transcription factor)	intergenic region
						GTGTAAAGTTATATGAAATGATCGCGACA
F23H11	90920	91022	102	GACTATCTCCTGGATTAGTAGGCGCAAA	1	GACTATCTCCTGGATTAGTAGGCGCAAA	ATCATTTGTAAATTTGTTGTTTAGAACTCTTGGATGCCCAATACCGA	At1g59835 (unknown protein)	Gene
						GACTATCTTCTGGATTAGTAGGCGCAAA
F23H11	133712	133846	134	AATGCAACTTTACAAACTAAATAATCAAGACATTTATT	1	AATGCAACTTTACAAACTAAATAATCAAGACATTTATT	TTACAACTACAACATTTATGAAGGTTATACATTGGAAATGCAACTTAACAAAACAAATT	At1g59910 (RESPONSE REGULATOR 3)	Promoter
						AATGCAACTTTACAAACTAAATAATCAAGACATTATAT
F23M19	37905	38056	151	TTATTTGTAAAAATCATGAGATAAGAAAATATTTATCTATCAATGACTATA	1	TTATTTGTAAAAATCATGAGATAAGAAAATATTTATCTATCAATGACTATA	CAACAAAATTTTGTACATCAACGTTAACTATAAATCTGTAACGTCTTTAT	At1g34260 (FORMS APLOID AND BINUCLEATE CELLS 1A)	Promoter
						TTATTTGTAAAAATCATGAGATAAGAAAACATTTATCTATCAATGACTATA
F23N19	56043	56147	104	TCAATAAGAAAAGTTCCTTTTTCTTT	1	TCAATAAGAAAAGTTCCTTTTTCTTT	TCGTATCAAATAGCAAGAAGATGAAGATGACTTGACTTTGTCGTCTGCAACAT	At1g62766 / At1g62770 (transposable element gene / Plant invertase/pectin methylesterase inhibitor superfamily protein)	intergenic region
						TCAATAAGAAAAGTTTCTTTTTCTTT
F23N19	67193	67291	98	TAATCAGAAAGTAAATGGAAAAG	1	TAATCAGAAAGTAAATGGAAAAG	GAATTATATTCTTTAACTAGGCTAGAAGACAAAAATAAATAAATCATCTAGCA	At1g62800 (Encodes aspartate aminotransferase (Asp4))	Gene (intron)
						TAATCTGAAAGTAAATGGAAAAG
F24J1	38227	38319	92	TCATTCCAGTTCAACAAAAGAAC	1	TCAGACGAATTCAAACCAAGAAC	CGATGATGCCGCTTCATTCCAGTTCAACAAAAGAACCGATGATGTAG	At1g69640 (Encodes one of the two redundant sphingoid base hydroxylases (SBH))	Gene (intron)
						TCATTCCAGTTCAACAAAACAAC
F24J8	28003	28105	102	TTTATTTTTAAGACGATTATTTTT	1	TTTATTGATAAGAAGAGGATTTTA	TTTTATTTTTAAGACGATTATTTTTACTTTAATAGACCTTCAAAATAGCATGATA	At1g21430 (YUC11)	Promoter
						TTTATTTTTAAGACGGTTATTTTT
F24O1	62702	62825	123	CGGTTATAAAAACTGATGTGATATTTACATCA	1	CGGTTATAAAAACTGATGTGATATTTACATCA	TTTTCTATAAGTGATGTAAATAATTACATCATTTTGCCTAAACGATATTAGTATTTGCAA	At1g62410 / At1g62421 (MIF4G domain-containing protein / unknown protein)	intergenic region
						CGGTTATAAAAACTGATGTGATATTTACATCA
F25P12	13013	13094	81	TAACATTAGAGTTCATTATTTAA	1	TAACATTAGAGTTCATTATTTAA	CCCAATTAGATTCTTATTACAAAATAAAGAAACAAG	At1g56553 (Encodes a defensin-like (DEFL) family protein)	Promoter
						TAACACTAGAGTTCATTATTTAA
F25P12	41665	41770	105	AAAAACTCCGAGTGATTGAATAAAC	1	AAAAACTCCGAGTGATTGAATAAAC	CATTCATCTTTTTTTTTTTTTTTTCATTTGGACTTCCTCTTGTCACAAATTTATCG	At1g56612 / At1g56620 (transposable element gene / Plant invertase/pectin methylesterase inhibitor superfamily protein)	intergenic region
						AAAAACTCCGAGTGATTGAACAAAC
F25P22	78800	78919	119	AATACAAAATAAAAATGGCCGCGTACGGGACAA	1	AATACAAAATAAAAATGGCCGCGTACGGGACAA	AACAGATTTTAGTTTGAGTTTCAGTCTAATTTTTAAAACGTAAGTTAGTACTTC	At1g73805 (Encodes SAR Deficient 1 (SARD1))	promoter
						AATACAAAATAAAAGTGGCCGCGTACGGGACAA
F26F24	75067	75180	113	AAAAGTTAAAAGATTTCTACAACAGCCA	1	AAAAGTTAAAAGATTTCTACAACAGCCA	AGGTAATTTCAGTCAATTTATAATTCACGCAATTCAGTCAGTTTTATAAACATATTAT	At1g23380 (homeodomain transcription factor KNAT6)	Gene (intron)
						AAAAGTTAAAAGATTTCTACAGCAGCCA
F26G16	21703	21798	95	TTAAACTTTATATTATCTAATAATTATATTTTTGA	1	TTAAACTTTATATTATCTAATAATTATATTTTTGA	GAACAAATTTGTTTAAGCCGGACTAG	At1g30460 (Encodes AtCPSF30)	Gene (3'UTR)
						TTAAACTTTATATTATCTAATAATTATATTTTTGA
F27F5	33180	33272	92	CAATATATTCTCAACCTTAATCTCT	1	CAATATATTCTCAACCTTAATCTCT	TGCGTGTGAGGACAATATATTTTAGTTTACGCTAACAACAAGA	At1g44980 (pectin methylesterase 7 (PME7))	promoter
						CAATATATTCTCAACCTTAATCTC
F27G20	12466	12540	74	ATTATTTAGTCTGTTATGTGGTAA	1	ATTATTTAGTCTGTTATGTGGTAA	GTAGAGAGAGCTTAGAAATCTCACAAC	At1g32240 / At1g32250 (Encodes a member of the KANADI family of putative transcription factors / Calcium-binding EF-hand family protein)	intergenic region
						ATTATTTAGTCTGTTATGTGGTAA
F27J15	102443	102543	100	TGTGTCACAATCTCTACACAGAACCAAAAAGT	1	TGTGTCACAATCTCTACACAGAACCAAAAAGT	CATTAGACAGAACAAATGGTGTCTAATCATATTCTTC	At1g49210 / At1g49220 (RING/U-box superfamily protein / RING/U-box superfamily protein)	intergenic region
						TGTGTCACAATCTCTACACAGAACCAAAAAGT
F28B23	17368	17445	77	AAAAAGAAAACAAGAGTTTATAGAG	1	AAAAAGAAAACAAGAGTTTATAGAG	AGTTCTGATTATTGCGGCCTTGACCAGT	At1g26130 (ATPase E1-E2 type family protein / haloacid dehalogenase-like hydrolase family protein)	Gene (3'UTR)
						AAAAATAAAACAAGAGTTTATAGAG
F28B23	21540	21676	136	GGGGGAGAAGATTCTGGTGGAGG	2	GGGGGAGAAGGTTCTGGTGGAGG	AGATACTGGAATCGTCGTCGGAGGAGGTCCAGTTAGTGAAGGTGAT	At1g26150 (Encodes a member of the proline-rich extensin-like receptor kinase (PERK) family)	Gene (Exon)
						GGGGGAGAAGGTTCTGGTGGTGG	TGATGATAGTGGAGTCTCAGGA
						GGAGGAGAAGACTGAGCTGGGGT
F28B23	14582	14670	88	AAAAAATAGAGACAACCATTGGAG	1	AAAAAATAGAGACAACCATTGGAG	GAAAACTCATCTCTATTATAGAGTTTCTCTATTTTAAAGAA	At1g36445 / At1g36450 (transposable element gene / transposable element gene)	intergenic region or Near transposable element gene
						AAAAAATAGAAACAACCATTGGAG
F28B23	38623	38730	107	TGCTGTTGGGAAATGCTGTGAATGGTTTGTTAAGAAATGGT	1	TGCTGTTGGGAAATGCTGTGAATGGTTTGTTAAGAAATGGT	ATAGGGAACAAAAAATTTAAGTGCAT	At1g36495 (transposable element gene)	transposable element gene
						TGCTGTTGGGAAATGCTGTGAATGGTTTGTTAACAAATGGT
F28B23	84585	84705	120	TGAATCGTTTTACCATTCTCTCGATTATGGCGGCCTTCTCTTC	1	TGAATCGTTTTACCATTCTCTCGATTATGGCGGCCTTCTCTTC	CGAAGTGGATCGAGTGGATTGGATTGAGTGAGAAG	At1g36560 (transposable element gene)	transposable element gene
						TGAATCGTTTTACCATTCTCTCGATTATGGCGGCCTTCTCTTC
F28L5	18785	18874	89	ACCAGTGTACGTACACGTTTCCAA	1	ACCAGTGTACGTACACGTTTCCAA	GAGACGACTGAATTCCCCTGTATCTCCGCTAGGTACACTAAC	At1g27815 (transposable element gene)	transposable element gene
						ACCCGTGTACGTACACGTTTCCAA
F28L22	8992	9225	233	TACTCGACCCCCTGGTCGAGTATCA	4	TACTCGACCCCCAGGTCGAGTGACT	TTGGAGCCATTCTTCCCACA	At1g37060 / At1g37057 (transposable element gene / transposable element gene)	intergenic region
						TACTCGACCCCCAGGTCGAGTGACT	TTGGAGCCATTCTTCCCATC
						CACTCGACCACCAGGTCGAGTAACC	TCAGCTCAGGCCACTCGATGACAA
						TACTCGACCCCCTGGTCGAGTATCA	CTTCGCCACACCATCACCATCACTCGACCATTCGCTCTACCAAGT
						TACTCGACCCCCTGGTCGAGTATCA
F28L22	34827	34911	84	ACCGATCGGTCCAACCGTCTCTG	1	ACCGATCGGTCCAACCGTCTCTG	GCCGTCTGTTGAAGCACGGACCGATCGATTTAGTGCTGG	At1g37090 / At1g37095 (transposable element gene / transposable element gene)	transposable element gene
						ACCGATTGGTCCAACCGTCTCTG
F28L22	90456	90561	105	CATCATGAAACATAAAACGTGTCAC	1	CATCATGAAACATAAAACGTGTCAC	AAAATACGTTAGTCGATCTTCTAAAATACGTAAGTTGTAATTATTAATATGAGTAT	At1g37140 (a member of mei2-like gene family)	promoter
						CATCATGAAACATAAAACGTGTACT
F28N24	123073	123309	236	AAATGCTAAATTTACATTAATCTTT	3	AAATGCTAAATTTACATTAATCTTT	ATAAATGCAAAATGCTTACACAAATACAAATGTAAATTAAAATTTAGT	At1g29270 / At1g29280 (unknown protein / member of WRKY Transcription Factor)	intergenic region
						GAAATGTAAATTTACATTAATCTTT	TACAATATGCAAAGATAATGTAAATTTTAGCA
						TGAATGTAAAATTACATTAATCTTT	ATAAATGCTAAATACTTATATTTGCATCAAATTCACATTTGTCTTTACATTTTTGCT
						AGCGTTTAAATTTACATTAATCTTT
F28O16	8799	8871	72	TTGATCATATTGAGGGGATTATA	1	TTGATCATATTGAGGGGATTATA	TGTATTAAGATTTAAATTTGTTTAAAA	At1g76660 (unknown protein)	promoter
						TTGATCATATTGAGGGGATTATA
F28O16	25000	25109	109	ATTTTAGGCTTCGGGAGTCATGATG	1	ATTTTAGGCTTCGGGAGTCATGATG	TTGGAGGTTCTATCCGGCGATTGAGGTGTCGATAGATTGAGGAGGTGGAGCGATCAGAGG	At1g76705 / At1g76710 (calmodulin binding / SET domain group 26 (SDG26))	intergenic region
						ATTTTAGGCTTTGGGAGTCATGATG
F28O16	51845	51956	111	GGATTTTAGGCTTCGAGAGTCATGATG	1	GGATTTTAGGCTTCGAGAGTCATGATG	TTGGAGGTTCTATCCGGCGATGGGGGTGTCGATAGATTGAGGAGGTGGAGCGATCAGA	At1g76780 (HSP20-like chaperones superfamily protein)	Promoter
						GGATTTTAGGCTTCGGGAGTCATGATG
F28P5	14588	14709	121	AATCTATGTTCGTTTAACCTTTTATCTCCCACGGCTTT	1	AATCTATGTTCGTTTAACCTTTTATCTCCCACGGCTTT	AATGTATTGAACCCAACGTTTGAGATATAAGTAATGTTGTGCTTAT	At1g72060 (serine-type endopeptidase inhibitors)	Promoter
						AATCTATGTTCGTTTAACCTTTTTATCTCCCACGGCTT
F28P22	41264	41369	105	CATCAGATACTTGTCAGACTATAGG	1	CATCAGATACTTGTCAGACTATAGG	CTACCTTGCAACCGATGAAGAAAATGTGGAGGTCGATGAGACGGATATGCATATTG	At1g72650 (myb family transcription factor )	Gene (exon)
						CATCAGATGCTTGTCAGACTATAGG
T1E4	15066	15169	103	TTGAGTAATTGGTTCTTCCAAAACAAGACTAA	1	TTGAGTAATTGGTTCTTCCAAAACAAGACTAA	TGCATGCAGCATCTTAAAACTTCACCACCATAAACGAAAA	At1g33600 (Leucine-rich repeat (LRR) family protein)	promoter
						TTGAGTAATTGGTTCTTCCAAAACAAGCTAAG
T1F9	32828	32941	113	AACAAATGGCATGCAAATCTTCTTATTT	1	AACAAATGGCATGCAAATCTTCTTATTT	TTTTTCAAAAACAAATAATGGATTAAAATGAAGAGTTAATCAATAAAGACTAAATCTC	At1g61340 (Encodes a F-box protein)	promoter
						AACAAATGGCATGCAAATCTTTTTATTT
T1F9	50871	50963	92	AACATTTTACTTGCAGCTAAAACTT	1	AACATTTTACTTGCAGCTAAAACTT	TCTCCATTTTCTAGAAAGTAACAGAGCACAAGAACGTTTTTGC	At1g61370 (S-locus lectin protein kinase family protein)	promoter
						AACATTTTACTTGCAGCTAAAAGTT
T1K7	32713	32789	76	ACGATTAATCTTTGTTGAATGTT	1	ACGATTAATCTTTGTTGAATGTT	ATCTTAAAAATATCCCCCCGACCCCCGGTGC	At1g26420 (FAD-binding Berberine family protein)	promoter
						ACGATTAATCTTTGTTGAATTTT
T1K7	65223	65308	85	TTTGCTCTTGCTTGTTTCAGATC	1	TTTGCTCTTGCTTGTTTCAGATC	TTTGCTTGGTCTATGGGAATCTAATGGTTTCTCTTCTCCA	At1g26558 (unknown protein)	Gene (exon-intron)
						TTTGCTCTTGCTTGTTTCAGATC
T1N3	5908	6291	383	ATCCACATATACAAATTTAGTTT	3	ATCCACATATACAAATTTAGTTT	ATTATCTATATCCAAATAGACGTATCCTCATAGACGT	At1g40081 / At1g40083 (transposable element gene / unknown protein)	intergenic region
						ATCCACATATACATATTTAGTTT	TAAATTTTTATTTATTGTTCCTTAACATTTTATTACTTGCCTATAATTATCGTTATACAAATAGACGTTTTCAATTTAGTCAAATAAATATTTAAAGAACATT
						ATCTACATATACATATTTTGGTT	AAAATTAATATTTATTGTTTCTAAACATATTATTACTTGACTGTAATTATCGTT
						ATCCACATAAACGTATCCAATTT
T2E6	46092	46186	94	AGATCTTCGTCATGCATCCAACTTT	1	AGATCTTCGTCATGCATCCAACTTT	CAAAAGAGGAAATTAATTTTACTTACTGTAAACTTTTATTGATAG	At1g47780 (alpha/beta-Hydrolases superfamily protein)	Promoter
						AGATCTTCGTCATGCATGCAACTTT
T2E12	7300	7405	105	ACAACAACAAATATGTGATCATTT	1	ACAACAACAAATATGTGATCATTT	GGGTTCACTAGTGATACGAGAATATGCGTTTTCCATCACGGCTGCTTCCGAGAACTTT	At1g68380 (Core-2/I-branching beta-1,6-N-acetylglucosaminyltransferase family protein)	Promoter
						ACAACAACATATATGTGATCATTT
T2J15	2246	2329	83	ATTAGTCAAGCCGTGTTGACTCTTTA	1	ATTAGTCAAGCCGTGTTGACTCTTTA	CTTGGAAAAGAAAACTTAGTATAAGTAGAACC	At1g47940 / At1g47946 (Pentatricopeptide repeat (PPR) superfamily protein / unknown protein)	intergenic region
						ATTGGTCAAGCCGTGTTGACTCTTTA
T2J15	22326	22398	72	GCGGGGGACAACGTAATATATAA	1	GCGGGGGACAACGTAATATATAA	TACATTAGGAGACATGATTACCTGATA	At1g47970 / At1g47980 (unknown protein / unknown protein)	intergenic region
						CCGGGGGACAACGTAATATATAA
T2K10	87397	87467	70	TAAGTGACTAGCGAACTACTAGT	1	TAAGTGACTAGCGAACTACTAGT	GTAATAGACTAATAGTATAATAGTA	At1g60095 (Mannose-binding lectin superfamily protein)	Promoter
						TAAGTGACTAGCGAACTACTAGT
T2P3	15095	15200	105	TATACCGTCTCGTATTACTATCGAC	1	TATACCGTCTCGTATTACTATCGAC	ACAAACTCGTCGTACCATCTAATCTCGTTCAGTGATCTAATGGATTTCACCCGTGG	At1g45191 (beta-glucosidase related protein)	Promoter
						TATACCGTCTCGTATTACTATCAAC
T2P11	32507	32608	101	TGGAATTGCAAGAGAATGGCCTATCAAAATATC	1	TGGAATTGCAAGAGAATGGCCTATCAAAATATC	GAGATTGTATCATTCTAATGATTGTTGTTACTATTT	At1g26911 / At1g26916 (transposable element gene / unknow protein)	intergenic region
						TGGAATTGCAAGAGAATGGCCTATCAAAATATC
T2P11	35998	36080	82	TTGTATTATATCTCCTCGTAACCG	1	TTGTATTATATCTCCTCGTAACCG	TCTTTTGCCTGTAGTTACGTTCTTTTGTTTTGTAC	At1g26920 (unknown protein)	Promoter
						TTGTATTATATCTCCTCATAACCG
T3M13	29960	30034	74	GATAACTATTTAATTAACATGTTAA	1	GATAACTATTTAATTAACATGTTAA	TTAGTATAATATCGCGCTAAATACA	At1g33860 / At1g33870 (unknown protein / P-loop containing nucleoside triphosphate hydrolases superfamily protein)	intergenic region
						GATAACTATTTGATTAACATGTTAA
T3P18	23424	23545	121	GTGAGGCCACCGCCAATCATAAGACCTCC	1	GGGAAATCACCGCCGGTTGTTAGACCTCC	TCCCGTAGTGGTGAGGCCACCGCCAATCATAAGACCTCCTCCGGTCGTCTATCCACCACCAATT	At1g62500 (Bifunctional inhibitor/lipid-transfer protein/seed storage 2S albumin superfamily protein)	Gene (exon)
						GTGAGGCCACCGCCAATCACAAGACCTCC
T4I21	51321	51451	130	GAATTCGAGGACGAATTCAGTTTAAGGGGGGTAGACTTGTAACG	1	GAATTCGAGGACGAATTCAGTTTAAGGGGGGTAGACTTGTAACG	CCCGTGTCCCGAGTTAGGGAGTAACCAAGATCTTATACACGCC	At1g41797 / At1g41798 (transposable element gene / transposable element gene)	intergenic region
						GAATTCGAGGACGAATTCAGTTTAAGGGGGGTAGACTTGTAACG
T4M14	63538	63635	97	GACTATGTATTACCTAAAATAAC	1	GACTATGTATTACCTAAAATAAC	TTTTTAGATTATTGATTAAAATAACTTTTCAGATTATTGATTAAAAATATTA	At1g59500 (encodes an IAA-amido synthase)	Promoter
						GACTATGTATTACTTAAAATAAC
T4M14	78365	78467	102	ATGATATTTGAATTTAAATAGTAGTCCACACACTTT	1	ATGATATTTGAATTTAAATAGTAGTCCACACACTTT	TGTTATATGTAATTTAGTATTAAGTATGATA	At1g59535 (unknown protein)	Promoter
						ATGATATTTGAATTTAAATAGTAATCCACACACTTT
T4O12	53501	53612	111	GGATTTTAGGCTTCGTGAGTCATGATG	1	GGATTTTAGGCTTCGTGAGTCATGATG	TTGGAGGTTCTATCCGGCGATGGGGGTGTCGATAGATTGAGGAGGTGGAGCGATCAGA	At1g75920 (GDSL-like Lipase/Acylhydrolase superfamily protein)	Promoter
						GGATTTTAGGCTTCGGGAGTCATGATG
T5E21	68585	68688	103	TACAAAAGCTGAGTAGCTTATACATGAACTATTACAA	1	TACAAAAGCTGAGTAGCTTATACATGAACTATTACAA	GAAGTTGAATAAAAAGAGCTGAGTAGCTTA	At1g14650 / At1g14660 (SWAP (Suppressor-of-White-APricot)/surp domain-containing protein / ubiquitin family protein / SWAP (Suppressor-of-White-APricot)/surp domain-containing protein / ubiquitin family protein)	intergenic region
						TACAAAAGCTGAGTAGCGTATACATGAACTATTACAA
T6C23	64224	64325	101	GTTTTATGTAGAATTGTAAGTTA	1	GTTTTATGTAGAATTGTAAGTTA	ATGAATTCAAGTACGTTAGGCCAAAAACTTTTTTCCCGCTTAAGAATGTATAGTGT	At1g69760 / At1g69770 (unknown protein / Encodes a chromomethylase)	intergenic region
						GTTTTATGTAGAATTGAAAGTTA
T6D22	69292	69393	101	GTTTTATCCTCTTTTATAGCTCTTATTC	1	GTTTTATCCTCTTTTATAGCTCTTATTC	TTATGAAACAACTTCAAGGAGATGTTGATCATAAATCAATTCTCTT	At1g08065 (alpha carbonic anhydrase 5 (ACA5))	5'UTR - promoter
						GTTTTATCCTCTTTTATAGCTCTTATTC
T6D22	95072	95169	97	ACCTTGCCTGAAGACAGAGCTGTT	1	ACCTTGCCTGAAGACAGAGCTGTT	GATCTAAATATATACCTTGCCTGAAGACAAAGCTGTTGATCTAAATATAT	At1g08120 (unknown protein)	Gene (3'UTR)
						ACCTTGCCTGAAGACAAAGCTGTT
T7P1	69852	69947	95	ATAACATCCATAAGACTTGATCATT	1	ATAACATCCATAAGACTTGATCATT	ATCACAGTAGGGTAGTAGCAAAGTTTCTCAATAAACACCTTCTTAA	At1g61000 (unknown protein)	promoter
						ATAACATCCATTAGACTTGATCATT
T8E3	363	451	88	GCCTCCATGTCTGCGCACTTTTGC	1	GCCTCCATGTCTGCGCACTTTTGC	TTCATGTCTTTCAACTCTTCCTCAATATCTTGCACCCGAGT	At1g31360 / At1g31370 (Encodes a (d)NTP-dependent 3'->5' DNA helicase / Ubiquitin-specific protease family C19-related protein)	intergenic region
						GTCTCCATGTCTGCGCACTTTTGC
T8F5	50624	50758	134	ATATAGATAGAGCGTTTGGTGGAAACAACTTCACATTC	1	ATATAGATAGAGCGTTTGGTGGAAACAACTTCACATTC	AGTTCTACGCTTAACACAAATAGTCCTAGAGTAGTAGACATGGCATGATAGCTAAATAG	At1g65370 (TRAF-like family protein)	Gene (3'UTR)
						ATATAGATAGAGTGTTTGGTGGAAACAACTTCACATTC
T8L23	47752	47852	100	GCCCAACGGCTCGAAATAGCCACAA	1	GCCCAACGGCTCGAAATAGCCACAA	AACACAAAGAGACGAAATCGAAAACAAAAGCTCGCTCAGACAGACTTATCA	At1g57670 (Toll-Interleukin-Resistance (TIR) domain family protein)	Gene (exon)
						GCCCAACGGCTCGAAATAGCCACAA
T8L23	78314	78421	107	CTGGTTAGTCTGGTTTCTAGTTAGTAGTTAAT	1	CTGGTTAGTCTGGTTTCTAGTTAGTAGTTAAT	CGATATGTAGCACTACATCAATCAATGTTGTTCTTCCCTACAGC	At1g57750 (Encodes a CYP96A15)	promoter
						CTGGCTAGTCTGGTTTCTAGTTAGTAGTTAAT
T9I1	16451	16535	84	AAGTTTTTGGATTTATGGTAATTTAAA	1	AAGTTTTTGGATTTATGGTAATTTAAA	CTATGAAGGCGTTACATAGATTAAAATTTTG	At1g35230 / At1g35240 (Encodes arabinogalactan-protein (AGP5) / auxin response factor 20 (ARF20))	intergenic region
						AAGTTTTTGGATTTATGGTAATTTAAA
T9I1	35394	35517	123	GATTCTTTTGTTCTGTTCTTTACT	2	GAAACTTTTCTTCTTCTATTCACA	CGACTACAGGTTAGTCACACGACA	At1g35270 / At1g35280 (transposable element gene / transposable element gene)	intergenic region or Near transposable element gene
						GATTCTTTTGTTCTGTTCTTTACT	TATGAGTTGTATGAACTTAAGTTGTTGT
						GATTCTTTTGTTCTGTTCTTTACT
T9I1	45268	45380	112	GTCGTAAATATTTATACGACTATTATA	1	GTCGTAAATATTTATACGACTATTATA	TGACTAAGAGAATTATTTCCCTATATTGGTACAATTAGTCGTCCAATAGTCGTCAAATT	At1g35300 / At1g35310 (transposable element gene / MLP-like protein 168 (MLP168))	intergenic region
						GTCGTAAACATTTATACGACTATTATA
T9L6	52106	52242	136	GCAAATCCCTCGCAAACCTTGCTAGGAAATTGCGAGGAA	1	GCAAATCCCTCGCAAACCTTGCTAGGAAATTGCGAGGAA	CCGTCTTTTAAACCAATCAAAATGCAGCTTACATTGCGAGGGAACTGCGAGAGCGCCTA	At1g33135 / At1g33140 (transposable element gene / Encodes ribosomal protein L9)	intergenic region or Near transposable element gene
						GCAAATCCCTCGCAGACCTTGCTAGGAAATTGCGAGGAA
T9L24	48620	48699	79	GAATTCTTAAAATCAATTCTTGTTTC	1	GAATTCTTAAAATCAATTCTTGTTTC	ACCTCTGTCAAGACATAAAAATCAATTG	At1g73440 (calmodulin-related)	promoter
						GAATTCTTAAAATCAATTCTTGTTTC
T9N14	87721	87791	70	TGATATCTTTTACATGTGTTTTT	1	TGATATCTTTTACATGTGTTTTT	GATTTAAGTTATGACTTTGAATAGT	At1g72300 / At1g72310 (Encodes a leucine-rich repeat receptor kinase (LRR-RK) / Encodes a putative RING-H2 zinc finger protein ATL3 (ATL3))	intergenic region
						TGATATCTTTTGCATGTGTTTTT
T10D10	32464	32555	91	AGAATTTGTGGAGTTTCATTTGAT	1	AGAATTTGTGGAGTTTCATTTGAT	ATTTGTGGAGTATTAAATATTTATGTAAAACTGAATCAAATACG	At1g72410 (COP1-interacting protein-related)	promoter
						AGAATTTGTGAAGTTTCATTTGAT
T10O24	9096	9199	103	AGATAACAAATGAGCTCACACCAGA	1	AGATAACAAATGAGCTCACACCAGA	TAGTTCAAGAGATTCACATGCATAAGGCGGATAGTAGCAATGCAGATCAACTGG	At1g10419 (transposable element gene)	transposable element gene
						AGATAACGAATGAGCTCACACCAGA
T12C22	35174	35282	108	AAGAAAATGAACAATTTAGCTAGTAAAGTAAGATA	1	AAGAAAATGAACAATTTAGCTAGTAAAGTAAGATA	CTTGTTTAGTATCATTTGTTTGGTGTTGTGAATATGAAC	At1g44810 (DNA-binding storekeeper protein-related transcriptional regulator)	promoter
						AAGAAAATGAACAATTTAGCTAGTAAAGTAAGATA
T12C24	71321	71401	80	AGAAAAGGTCAAAATCTTATCACAA	1	AGAAAAGGTCAAAATCTTATCACAA	GTTCAAACTTGACAGCTCATTTAAGCTACAT	At1g12680 (phosphoenolpyruvate carboxylase-related kinase 2 (PEPKR2))	Gene (intron)
						AGAAAAGGTCAAACTCTTATCACAA
T12I7	15956	16090	134	GTTAGTTTTTTTAAAGAAAATTA	2	GTTAGTTTTTTTAAAGAAAATTA	TTTTTTATTTTTATTTTTATTTTTTTGTC	At1g66600 (A member of WRKY Transcription Factor)	promoter
						GTCAGTTTTTTTAAAGAAAATTA	AACAAACAAATTTGTAACAACGTTAACCAAAGTTTTT
						TTTTGTTTTTTTGGTCAAAAATA
T12M4	18700	18813	113	CTGGCAAATCTCTTCCTCCAACTACACCAA	1	CTGGCAAATCTCTTCCTCCAACTACACCAA	GTGTGTTCCTTACCCACCTTGCTGCTTCATACCTTCTCAAGTCTGAAGGATCTA	At1g09170 (P-loop nucleoside triphosphate hydrolases superfamily protein with CH (Calponin Homology) domain)	Gene (exon - intron)
						CTGGCAAATCCCTTCCTCCAACTACACCAA
T12O21	56685	56814	129	TCGTATTACTATCGACCCAAACCCGTCCTACCATCTAA	1	TCGTATTACTATCGACCCAAACCCGTCCTACCATCTAA	TCCCGTTCAGTGAAACTAAACATATATAATGGATTTCACCCGTGGTATACCGTC	At1g32045 / At1g32049 (transposable element gene / transposable element gene)	intregenic region
						TCGTATTACTGTCGACCCAAACCCGTCCTACCATCTAA
T12P18	15070	15160	90	AAATGTTCTCTCATTGTTTTAAAACTAT	1	AAATGTTCTCTCATTGTTTTAAAACTAT	ATAAAAATATCCAAAACATTGTCCCCAATTTTTTT	At1g63810 (unknown protein)	promoter
						AAATGTTCTCTCATTGTTTTAAACTATC
T13D8	6185	6272	87	ATATGTACTATATGTTTATATTAT	1	ATATGTACTATATGTTTATATTAT	TTATTTTTCAATTGAAGAAACACAATACATTTAACTGAAT	At1g60095 / At1g60110 (Mannose-binding lectin superfamily protein / Mannose-binding lectin superfamily protein)	intergenic region
						ATATGTACTATATGTTTATATTAT
T13D8	38141	38232	91	ACTAATCATACCTCTTCACGTGT	1	ACTAATCATACCTCTTCACGTGT	AACAAAGTCCCATTCAACGTGGCAATTACAGACCCCAAAATTATGA	At1g60190 (Encodes PUB19, a plant U-box armadillo repeat protein)	Promoter
						ACTAATCAAACCTCTTCACGTGT
T13D8	48743	48867	124	TTCGAGCTCATTTATGTGTATGA	2	TTTGAGTACATTTATGTGTATCT	TTACTGGTCTTACCTCATAGTCCAAGCTAGA	At1g60220 (Encodes a deSUMOylating enzyme)	Gene (intron)
						TTCGAGCTCATTTATGTGTATGA	TCTATAGTCACAGAACATCTATGTG
						TTCGAGCTCATTTATGTGTTTGA
T14L22	31656	31754	98	ATGAACTCTAAGAAGAAGTTCTA	1	ATGAACTCTAAGAAGAAGTTCTA	CCTAAACACCAAACCAGAACTCACGTCACATGTTCAAGCTTAGAAAAGGTTGA	At1g51850 (Leucine-rich repeat protein kinase family protein)	Gene (exon - intron)
						ATCAACTCTAAGAAGAAGTTCTA
T14N5	65192	65284	92	TTTAGATTAATGGAATACTTTAAATT	1	TTTAGATTAATGGAATACTTTAAATT	TTCCAAATATTTTGTGAGAGTTGACTCGGTTTCAAAATCAA	At1g77280 (Protein kinase protein with adenine nucleotide alpha hydrolases-like domain)	promoter
						TTTAGATGAATGGAATACTTTAAATT
T15M6	29606	29713	107	ATTTCACAATAAAAAAACTAAACTTT	1	ATTTCACAATAAAAAAACTAAACTTT	CTCACCTATATCCCCATAAATTGATCTCAAAAAGAATCAGACTTTAAATTATATGT	At1g58030 (Encodes a member of the cationic amino acid transporter (CAT) subfamily of amino acid polyamine choline transporters)	Gene (intron)
						ATTTCACAATAAAAAAACAAACTTTA
T15M6	50962	51044	82	ATAAAACCTTAGGATTCGTTTCA	1	ATAAAACCTTAGGATTCGTTTCA	AACCTTATCATCGAAGTTACTTTAGTTCGAGCGGTTT	At1g58055 / At1g58060 (Encodes a defensin-like (DEFL) family protein / RNA helicase family protein)	intergenic region
						AGAAAACCTTAGGATTCGTTTCA
T15P17	39535	39723	188	TGATACTTGACCAGGGGGTCGAGTA	3	TGATACTTGACCAGGGGGTCGAGTA	ACTTGGTAGAGTGAATGGTCGAGTGATGGTGATGGTGTGGCGAAG	At1g36670 (unknown protein)	Gene (exon)
						TGATACTCGACCAGGGGGTCGAGTA	GTGTCATCGAGTGGCCTGAGCTGA
						GGTTACTCGACCTGGTGGTCGAGTG	GATGGGAAGAATAGCTTCAA
						AGTCACTCGACCAGGGGGTCGAGTA
T15P17	66616	66730	114	AATATGGCGTAACAAAATAAAATAA	2	CATTACTCATAACAAAATAAAAATA	AGACTCACTAATCAG	At1g36720 / At1g36730 (transposable element gene / Translation initiation factor IF2/IF5)	intergenic region
						AATATGGCGTAACAAAATAAAATAA	AATATGGCGTAACAAAATAAAACAA
						AATATGGCGTAACAAAATAAAACTA
T15P17	70640	70724	84	TAAAACAATGAAAAACAAAATCA	1	TGAAACAATTTAAAACAATGAAA	AACAAAATCAATATAACTAAGATATTGCATCATATGCTA	At1g36720 / At1g36730 (transposable element gene / Translation initiation factor IF2/IF5)	intergenic region
						TAAAACAATGGAAAACAAAATCA
T15P17	83342	83441	99	GTTGGGACTAGTGTAAAAATTAATAC	1	GTTGGGACTAGTGTAAAAATTAATAC	TCGATAAATTAATAACCTCTATAAATTAATAAATTTTTCTAGTCCCGA	At1g36732 / At1g36740 (Upstream open reading frames (uORFs) / transposable element gene)	intergenic region or Near transposable element gene
						GTTGGGACTAGTGTAAAAATTGATAC
T16N11	60371	30445	74	AAAAATAGAGATGAGTTGGAGTG	1	AAAAATAGAGATGAGTTGGAGTG	AAATAACGTCAAAAATAAAATATAAAAAC	At1g15560 / At1g15570 (transposable element gene / A2-type cyclin)	intergenic region
						AAAAATAGAGATGAGTTGGAGAT
T17F3	35360	35443	83	TGGATTTATAGTTTATGAATAATTTAACA	1	TGGATTTATAGTTTATGAATAATTTAACA	TCATCTTTTATTTTTTGAATTATAAT	At1g69850 / At1g69860 (Encodes an inducible component of low-affinity nitrate uptake / Major facilitator superfamily protein)	intergenic region
						TGGATTTATAGTTTTTGAATAATTTAACA
T17H3	31167	31400	233	TTTAAAAAGAATTACAAGGATTT	4	TTTAAAAACCTTTGTAAATATTT	TAAATTCCTTTTAAATCTTTTAAAATCATTTTAAAATTT	At1g27570 / At1g27580 (phosphatidylinositol 3- and 4-kinase family protein / unknown protein)	intergenic region
						TTTAAAATGACATACAAGAGTTT	AAAAAGAATTACAAGGATTTTAAAAAAGAG
						TTTAAAAAGAATTACAAGGATTT	TAAAAAAGAGTTTAAAAAGAATTACAAGGAT
						TTTAAAATGATTTACAAGAGTTT	CCAAAGAGTTTTTAAAGAT
						TTTAAAAAGAAATTACAAGGATT
T17H3	12118	12239	121	GGAATACTCGATGTTCGTTTGAGCGTAGATCT	1	GGAATACTCGATGTTCGTTTGAGCGTAGATCT	AGATCCGGCTTTTGGCAGCAAATTCAAAGTCGAACACCCCTGAACAGCCTCAATATCT	At1g27540 (unknown protein)	Gene (exon)
						GGAAAACTCGATGTTCGTTTGAGCGTAGATCT
T18H15	10240	10351	111	TGTTATTCAATTATGATTGGTTCTCCCGCTACCA	1	TGTTATTCAATTATGATTGGTTCTCCCGCTACCA	CCCGCAAACGCATGCTTAGAAACCATCATTGAGGATGCTCTTAG	At1g44191 (Encodes a ECA1 gametogenesis related family protein)	Promoter
						TGTTATTCAATTATGATTGGTTCTCCCTCTACCA
T18K17	57423	57517	94	ATCATAAAACCATATATATATATATA	1	ATCATAAAACCATATATATATATATA	CCTTTTGTTATAATAAAAGACTGAGAAAAGGTCTTGGGGATTG	At1g73280 (serine carboxypeptidase-like 3 (scpl3))	Gene (intron)
						ATATCATAAAATCATATATATATATA
T18N24	94500	94676	176	CAAAATAATCGAATAGATACTAAA	3	GAAAAATATCTAAAATATCCAAAA	TAACTGAAATATCCAAAAATATTCAAAG	At1g37999 / At1g38065 (transposable element gene / O-fucosyltransferase family protein)	intergenic gene
						CAAAATAATCGAATAGATACTAAA	TTTTAAAACAAAAAAAATCCGGAACTGAACCGAACTTT
						CAAAATAATCGAATGGATACTAAA	CTTTAGAACCAAAAA
						ATCGATAACCGAATGGATACTAAA
T18N24	94272	94369	97	CAAAATAATCGAATAGATACTAAA	1	AAAAATAATCGAATGGATACTAGA	TTCTATAATCAAAAGAACCAAAACTGAATCGGTATTGAATCGACATATT	At1g37999 / At1g38065 (transposable element gene / O-fucosyltransferase family protein)	intergenic gene
						TTGAGTAACCGAAAATATCCTAAA
T19E23	12037	12159	122	AATGTTTTCAGTTTATGGGTTAATGAGATGAGTATTTGTGTTTGGT	1	AATGTTTTCAGTTTATGGGTTAATGAGATGAGTATTTGTGTTTGGT	GAGTATTTGTGTTTGGTGAATGTTTGGTCTC	At1g31258 (other rna)	Gene (rna)
						AATGTTTTCAGTTTATGGATTAATGAGATGAGTATTTGTGTTTGGT
T22C5	64074	64175	101	GACGATTTATCAATATTTTTATA	1	GACGATTTATCAATATTTTTATA	GAATCATAGATATAATCGTATAATCCAATTAGTTCATATACATTTAACTCTTCAAG	At1g27730 / At1g27740 (Related to Cys2/His2-type zinc-finger proteins / Basic helix-loop-helix (bHLH) transcription factor)	intergenic gene
						AACGATTTATCAATATTTTTATA
T22E19	43534	43626	92	CGAACGTCCTTACCTCCATATTCAAGA	1	CGAACGTCCTTACCTCCATATTCAAGA	GCCTTCCATGGCTCAGCCGGCTCATCAATGGCCATCGGA	At1g68250 (unknown protein)	Gene (exon)
						CGAACCTCCTTACCTCCATATTCAAGA
T22H22	64432	64524	92	TGTAATGACTCTTGTTGTTTATGG	1	TGTAATGACTCTTGTTGTTTATGG	CCTTTGTTTAAAGGATTTTGTGTTATTGGTTACACCTTTGATAAC	At1g54770 (Fcf2 pre-rRNA processing protein)	Gene (3'UTR)
						TGTAATAACTCTTGTTGTTTATGG
T22I11	8944	9035	91	TGTTAAATATGGATTTCATAGTTTTGTG	1	TGTTAAATATGGATTTCATAGTTTTGTG	TTAGGTCTAGTTTGGGTGCATGAATGGTTAAGATAT	At1g21020 (transposable element gene)	transposable element gene
						TGTTAAATATGGATTTCGTAGTTTTGTG
T22J18	75784	75867	83	TAGATCCATTGTTTTATGCCAATAGGA	1	TAGATCCATTGTTTTATGCCAATAGGA	TCCTTGTTGTGAATCTTGAGCTTGTATAAT	At1g22790 (unknown protein)	Gene (intron)
						TAGATCCATTGTTTTATGCAAATAGGA
T23E23	32719	32792	73	TACTCTTGTATTTTAAGTTGTGT	1	TACTCTTGTATTTTAAGTTGTGT	ATTGACCGGCCAACTGGGACAACTTAGC	At1g23920 / At1g23930 (transposable element gene / transposable element gene)	intergenic region
						TACTCTTGTATTTTAAGTTATGT
T23E23	35373	35451	78	ATCATCATCATCATCATCCTGCATATTC	1	ATTATCATCATCATCATCATCATCATCA	TCATCCTGCATATTCTGCGGCTG	At1g23930 (transposable element gene)	transposable element gene
						AAGATCATCATCACCATCCTGCATATTC
T23J18	32919	32997	78	ATGTACTTGTGTCCATTTTCCAGCAT	1	ATGTACTTGTGTCCATTTTCCAGCAT	AACCAGTTCATCGTGTTTGCTTATTAT	At1g11430 (Encodes a protein involved in RNA editing in chloroplasts)	Gene (intron)
						ATGTACTTGTGTCTATTTTCCAGCAT
T23J18	37203	37281	78	TGATAAAGCCAATGTATCGGTTTCTCATTT	1	TGATAAAGCCAATGTATCGGTTTCTCATTT	ACTCATATAACGTATAAAA	At1g11450 (nodulin MtN21-like transporter family protein)	promoter
						TGGAAAAGCTAATTCATCGGCGCCTCATGA
T23K8	26941	27045	104	CAGAAGTAATAGACCATTTTGTGATGCTC	1	CAGAAGTAATAGACCATTTTGTGATGCTC	ATTGAACACTTGTGTGTAGATAAAACATAGCTCTGTCTCTTAAGTTC	At1g65170 (Ubiquitin carboxyl-terminal hydrolase family protein)	promoter
						CAGAAGTAATAGACCATTTTGTAATGCTC
T23K23	85367	85478	111	TCAAAAATGCGTTAAGAAAATACATTGGTAGCCAAAATTTA	1	TCAAAAATGCGTTAAGAAAATACATTGGTAGCCAAAATTTA	TATTGTTTCGACAAATTTTTGTAATTACAA	At1g68120 (basic pentacysteine 3 (BPC3))	promoter
						TCAAAAATGCGTTAAGAAAATACATTGGTAGCCAAAATTTA
T24F19	38341	38573	232	TACTCGACCAGGGGGTCGAGTAA	4	TACTCGACCAGGGGGTCGAGTAA	CGTGGTAGAGTGAATGGTCGAGTGTGGTCAGGTGGTGTGGCGAAGCGG	At1g40093 / At1g40095 (transposable element gene / transposable element gene)	intergenic region
						TACTCGACCAGGGGGTCGAGTAA	TGTCGTCGAGTGGCCTGAGCTGAGGT
						TACTCGACCTGGTGGTCGAGTGG	ACGGGAAGAATGGCTCCAAAGT
						CACTCGACCTGGGGGTCGAGTAT	GTGGGAAGAATGGCTCCAAAGT
						CACTCGGCCTGGGGGTCGAGTAT
T24F19	48102	48334	232	TACTCGACCAGGGGGTCGAGTAA	4	TACTCGACCAGGGGGTCGAGTAA	CGTGGTAGAGTGAATGGTCGAGTGTGGTCAGGTGGTGTGGCGAAGCGG	At1g40095 / At1g40097 (transposable element gene / transposable element gene)	intergenic region
						TACTCGACCAGGGGGTCGAGTAA	TGTCGTCGAGTGGCCTGAGCTGAGGT
						TACTCGACCTGGTGGTCGAGTGG	ACGGGAAGAATGGCTCCAAAGT
						CACTCGACCTGGGGGTCGAGTAT	GTGGGAAGAATGGCTCCAAAGT
						CACTCGGCCTGGGGGTCGAGTAT
T24F19	74036	74245	209	TGGACTGCCTGGTCGCCTCTGCGAT	4	TTGGCTGCTTCTTGGCCTCTGTGAT	CGAGTATGTGTGTCAGCTGTCAGGA	At1g40101 - At1g40103 (transposable element gene / transposable element gene)	intergenic region or Near transposable element gene
						TGGACTGGTTCTTCTCCTCTGCGAT	TGAGTATAACTGCCGATTGGCAAAG
						TGGACTGCCTGGTCGCCTCTGCGAT	AGAGTAGAATTGCAGAA
						TGGACTGCCTACTCTCCTCTCCGAT	CGAGTATATCTAGCAGAA
						TGGACTGCCTGGTCTCCTCTGCGAT
T25B24	7462	7564	102	TCAGCTGTCACTACTAGTCACAAAATTTAAAAC	1	TCAGCTGTCACTACTAGTCACAAAATTTAAAAC	GTGTGTAATCAACCAACTTATGTAGTGACGTGACCAT	At1g61500 (S-locus lectin protein kinase family protein) or Near AT1G61510 (transposable element gene)	promoter or near transposable element gene
						TCAGCTGTCACTATTAGTCACAAAATTTAAAAC
T25B24	11493	11582	89	AATCGAAGACTCAAAAGCAACACAAAGCAA	1	AATCGAAGACTCAAAAGCAACACAAAGCAA	GCAAAGCAACACAAGCCGTAAACTAAAGCT	At1g61520 (PSI type III chlorophyll a/b-binding protein)	promoter
						AATCGAAGAATCAAAAGCAACACAAAGCAA
T25B24	22269	22363	94	TCCAAAAGGTCGTGACTTTGTTAGAT	1	TCCAAAAGGTCGTGACTTTGTTAGAT	TTTAAGGAATGGTTTCTCAGTTCTATGTTTGAAGCTTATGTTT	At1g61560 (A member of a large family of seven-transmembrane domain proteins specific to plants)	Gene (intron)
						TCCAAAAGGTTGTGACTTTGTTAGAT
T27F4	16346	16448	102	TTGTCGGAAGATTCAGGAGAACA	1	TTGTCGGAAGATTCAGGAGAACA	AGAACAATCAAAGCTTCTGGCAAATCACTTATCCAATCAACTTCATCACCAGATCCG	At1g66290 (F-box/RNI-like superfamily protein)	Gene (exon)
						TTGTCAGAAGATTCAGGAGAACA
T27F4	22969	23076	107	TCATGTTCTCCTGAATCTTCCGACAAAA	1	TCATGTTCTCCTGAATCTTCCGACAAAA	GATCTGGTGATGAAGTTGATTGGTTAAGTGATTTACCAGAAGCTTTGCTCGT	At1g66300 / At1g66310 (F-box/RNI-like/FBD-like domains-containing protein / F-box/RNI-like/FBD-like domains-containing protein)	intergenic region
						TCATGTTCTCCTGAATCTTCCGACAAAA
T27F4	44337	44433	96	ATAAAATGAAGTAAATGTGATGG	1	ATAAAATGAAGTAAATGTGATGG	ATTCCCTTATTAATTACCAACAAGCTAAGTTATTATCAAATAAAAACTTAA	At1g66345 / At1g66350 (Pentatricopeptide repeat (PPR) superfamily protein / Negative regulator of GA responses, member of GRAS family of transcription factors)	intergenic region
						ATAAAATGAAGTAAATGTGATGG
T27G7	17097	17204	107	GTTTAATTAGAGAACAATACGTCTCTGAATCGTGATT	1	GTTTAATTAGAGAACAATACGTCTCTGAATCGTGATT	CAGAGACGTATTGTTCTTCTGTCATATGCAATAA	At1g08360 (Ribosomal protein L1p/L10e family)	Gene (Intron)
						GTTTAATTAGAGAACAATACGTCTCTGAATCGTGATT
T27I1	42320	42396	76	TGTTCTCATGGTCTCCATATGGCGT	1	TGTTCTCATGGTCTCCATATGGCGT	TCCCTTTGATAGCTGTGACGGTCTCGT	At1g10090 (Early-responsive to dehydration stress protein (ERD4))	promoter
						TTGTCTCATGGTCTCCATATGGCGT
T27I1	51572	51659	87	GTTACTAACGAACAAGGACCTCTAA	1	GTTACTAACGAACAAGGACCTCTAA	TTATGATCCACATCCTCTTTTTCGATCATGCTATTTTG	At1g12190 (F-box and associated interaction domains-containing protein)	promoter
						GTTACTAACGAACAAGGACCTTTAA
T28N5	8573	8668	95	TATTATCAATTTGGCGCCGTTGCC	1	TATTATCAATTTGGCGCCGTTGCC	GGGGATAATTGCATAAAAACCTATTATTTGGATAATTGCATAAAAACT	At1g39515 / At1g39590 (transposable element gene / transposable element gene)	intergenic region or Near transposable element gene
						TACTATCAATTTGGCGCCGTTGCC
T28N5	16981	17079	98	CGAGTATCACTTCGCCACACCACCTGAC	1	CGAGTATCACTTCGCCACACCACCTGAC	AACACTTGGCCATTCACTCTACCACATTACTCGACCCCTTGGT	At1g39590 / At1g39670 (transposable element gene / transposable element gene)	intergenic region
						CGAGTATCACTTCGCCACACCACTTGAC
T28N5	24461	24522	61	TTATAAGAGTTAGAGATGGATTA	1	TTATAAGAGTTAGAGATGGATTA	TAGTTGTTAGGCACCC	At1g39670 / At1g39750 (transposable element gene / transposable element gene)	intergenic region
						TTATACCTATTTGAGTTTGATTA
T30E16	81836	81928	92	CTTATACAAGTTAATATTAATAAAC	1	CTTATACAAGTTAATATTAATAAAC	CTAAAATTCAATTTTTTTTTTTAATAATTATATGTATTTATAT	At1g59680 (embryo sac development arrest 1 (EDA1))	promoter
						CTTATACAAGTTAATATTAATATAC
T32E8	35139	35212	73	ATTAATACTAGTAAGGATTAGATT	1	ATTAATACTAGTAAGGATTAGATT	ACATATTTAAGACATTGTTACTCGAA	At1g77746 (unknown protein)	promoter
						ATTTATACTAGTAAGGATTAGATT
T32E20	81134	81322	188	TACTCGACCCCCTGGTCGAGTATCA	3	TACTCGACCCCCAGGTCGAGTGACT	TTGGAGCCATTCTTCCCATC	At1g37050 (transposable element gene)	transposable element gene
						CACTCGACCACCAGGTCGAGTAACC	TCAGCTCAGGCCACTCGATGACAC
						TACTCGACCCCCTGGTCGAGTATCA	CTTCGCCACACCATCACCATCACTCGACCATTCGCTCTACCAAGT
						TACTCGACCCCCTGGTCGAGTATCA
T32E20	48314	48425	111	GTGACTGAATCAAAAAAACGTGGCAAGACA	1	GTGACTGAATCAAAAAAACGTGGCAAGACA	TAAAAGAGGTTTAAGACAAAAAAATATTGAAACAAAATAGTAGAAAACATAA	At1g37020 / At1g37030 (Cysteine proteinases superfamily protein / transposable element gene)	intergenic region
						GTGACTGAATCAAAAAAACGTTGCAAGACA
T32G9	59656	59731	75	TTGTTATCAAGCATCTGCTTGGA	1	TTGTTATCAAGCATCTGCTTGGA	GGAGCCAATGTAGGCATGTGCTCTCTCTTC	At1g35150 (General transcription factor 2-related zinc finger protein)	Gene (exon - promoter)
						TTGTTATCAAGCATCTGCTTGTG
T32G9	78129	78207	78	TAAACAATCTCTTTCGGACTCAAACTT	1	TAAACAATCTCTTTCGGACTCAAACTT	GATTTGCTTTTCAGTATTTTCTTTC	At1g35183 / At1g35186 (unknown protein / transposable element gene)	intergenic region
						TAAACAATCTCTTTTGGACTCAAACTT
YUP8H12R	61450	61564	114	CTTGAAGAGTGGAACGAATAAAGAACAACTATCTACA	1	CTTGAAGAGTGGAACGAATAAAGAACAACTATCTACA	GAGAAAATAATCATGAAGAAACTTGTTCCACTACAAACGCC	At1g79050 (recA DNA recombination family protein)	Gene (intron)
						CTTGAAGAGTGGAACGAATAAAGAACAACTATCTACA
F1O11	81360	81475	115	CGGCAGTCTTGGTGACCGGAAAGGGAGAGATG	1	CGGCAGTCTTGGTGACCGGAAAGGGAGAGATG	GGCGTTGAGTTCGCGTCGTTGACACCCTCCACCACAGTGGCTGGTGCCGCTA	At2g36560 (A paternally expressed imprinted gene)	Gene (exon)
						CGGCAGTCTTGGTGACCGGAAAGGGAGTGATG
F1O11	84130	84234	104	ACTTTTTGGGCGTAGGGTTATGTTCA	1	ACTTTTTGGGCGTAGGGTTATGTTCA	CCCACACTATGGAGTGGAAAACAGCAATCATTCACACAACCACCACCATTCCT	At2g36570 (Leucine-rich repeat protein kinase family protein)	promoter
						ACTTTTTGTGCGTAGGGTTATGTTCA
F1O13	27219	27405	186	TTTAAAATCCCTTGTAAATCATG	3	TTTAAAATCTCTTATAAATCAGT	TTCTGACATTAACTTATTCTTCTTAAACGATTGTTAATCAAGTAAACCCCTTTTAAAAGCT	At2g04950 / At2g04970 (transposable element gene / transposable element gene)	intergenic region or Near transposable element gene
						TTTAAAATCCCTTGTAAATCATG	CTTTACCACTTTATTATCC
						TTAAAAACCGATAGCAAACCATG	TAAGCTGTTTATGCC
						TTTAAAATCACTTGTAAATCATG
F1O13	34366	34579	213	TTTTAAAATCCCTTGTAAATCATTCT	3	TTTTAAAATCCCTTGTAAATCATTCT	ATGCCACTAAGTTCTGCTTCTAAAACGATTGTTAATCAATTAAACCCTTTTTAATAGC	At2g04980 (transposable element gene)	transposable element gene
						TTTTAAAATCCCTTGTAAATCATTCT	AATCCGTTAAAAACGATTGCAAGTCATGTAAATCCT
						TTTTAAAATACCTTGTAAATCATTCT	TTACCACTTTCTAATC
						TTTTAAAATTGTTTATAAACCATGTA
F1O13	26860	26930	70	TTTAAAATCCCTTGTAAATCATG	1	TTTAAAATCTCTTGTAAGATCCT	GTTTAAAACGTCTGTTTAAATCCT	At2g04950 / At2g04970 (transposable element gene / transposable element gene)	intergenic region or Near transposable element gene
						TTTAAAATACCTTGTAAATCTTT
F1O13	77276	77401	125	ACTCACATGGTAGTTTCATACTAATACATAAGTTTATAC	1	ACTCACATGGTAGTTTCATACTAATACATAAGTTTATAC	ATGAACAAGAAACTATCCAAGCAGTCTAGTCCATATGGTCATCTAATA	At2g05050 / At2g05060 (Protein phosphatase 2C family protein / Protein kinase superfamily protein)	intergenic region
						ACTCACATGGTAGTTTCATACTAATACATAAGTTTATAC
F1O13	84139	84234	95	ATTATGATAAACCAAGCTTAGAGACCA	1	ATTATGATAAACCAAGCTTAGAGACCA	ACCAATACTCACGTGTTTCTTAAACTGTTTTCCATTTTAACA	At2g05070 / At2g05080 (Encodes Lhcb2.2. Belongs to the Lhc super-gene family encodes the light-harvesting chlorophyll a/b-binding (LHC) proteins / transposable element gene)	intergenic region
						ATTATGACAAACCAAGCTTAGAGACCA
F2G1	43077	43179	102	TGTTTGGATTATGAAATAAGTAAA	1	TGTTTGGATTATGAAATAAGTAAA	TTATATACTTTGAAAAGAAAAGAATCAACAAAATAAAGTTATTTCATAAATTATA	At2g21655 / At2g21660 (Unknown protein / Encodes a small glycine-rich RNA binding protein)	intergenic region
						TGTTTGGATTATGAGATAAGTAAA
F2I9	25772	25879	107	GAGTTAAAGTTGGAGTCTTTGACAA	1	GAGTTAAAGTTGGAGTCTTTGACAA	CTTTGTGAGAGTGAGAGAGAGAGGGACTACAAGGGTTTAATTTGTCTTATTTCTACAA	At2g01440 (DEAD/DEAH box RNA helicase family protein)	promoter
						GAGTTAAAGTTGGAGTCTTGGACAA
F2I9	39063	39148	85	TCTATCTGCTTGTTTGGAACCATT	1	TCTATCTGCTTGTTTGGAACCATT	CAATGATTTCATTTTCTTTGCTTCAGAATTTGTATATG	At2g01470 (Sec12p-like protein (GTP exchange protein))	Gene (intron)
						TCTATTTGCTTGTTTGGAACCATT
F2I9	69411	69574	163	CCAAAGCAGAGGAAATAAAACAGAGGATTTGAAGAAAACCCAAA	1	TTGTATTAGACAAAACAAAACAGAGGATTTGAAGAAAACCCAAA	GCAGAGGAAATAAAACAGAGGATTTGAAGAAAACCCAAAGCAGAGGAAATAAAAACAGAGGATTTGATAAAAAAAA	At2g01540 (Calcium-dependent lipid-binding (CaLB domain) family protein)	Gene (intron)
						CCAAAGCAGAGGAGATAAAACAGAGGATTTGAAGAAAACCCAAA
F3C11	1495	1586	91	TTGTAAGTGCACCAAAGCAATGA	1	TTGTAAGTGCACCAAAGCAATGA	CTCTATTCCTAAGAAGTTGACTTGTCTTATCATCGTTGACCTTTTC	At2g03900 (transposable element gene)	transposable element gene
						TTGTAAGTGCACCAAAGCAATCA
F3C11	35484	35574	90	GAGGAAATTTGAATCTATCAAAGTGGT	1	GAGGAAATTTGAATCTATCAAAGTGGT	TGATTATGTGGTCGATTGGTCAAGGACTAGAGCCACG	At2g03937 / At2g03935 (Encodes a defensin-like (DEFL) family protein / transposable element gene)	intergenic region
						GAGGAAATTTGAATCTACCAAAGTGGT
F3C11	75126	75277	151	GAAATACAGAGTAATACTGTGGTAGTACTATTTACAATTGAGTGATATATGAAT	1	GAAATACAGAGTAATACTGTGGTAGTACTATTTACAATTGAGTGATATATGAAT	AGTAGGATTTGTGTAATACTGGTAATTTCGGGGAATACTTTTTG	At2g03990 (transposable element gene)	transposable element gene
						GAAATACAGAGTAATACTGTGGCAGTACTATTTACAATTGAGTGATATATGAAT
F3G5	57781	57877	96	ACTACATATCACTATTAGGAGTCAAATATACTA	1	ACTACATATCACTATTAGGAGTCAAATATACTA	CAAAAATAATATTTGTATAATAAATGTGGTT	At2g37380 / At2g37390 (Encodes a member of the MAKR / Chloroplast-targeted copper chaperone protein)	intergenic region
						ACTACATATCACTATTAGGAGTCAAATATACTA
F3G5	76162	76251	89	GAAGACATTTGTCCCAAAAATAGAT	1	GAAGACATTTGTCCCAAAAATAGAT	ATGAAGTTCGTTCTTTAGTTTTTTTTTTCTTTATCTTTAA	At2g37430 (C2H2 and C2HC zinc fingers superfamily protein)	Gene (exon)
						GAAGACATTTGTCCCAAAAATGATT
F3K12	111085	111264	179	GTTACTCGACCAGGGGGTCGAGT	3	GATACTCGATCTCGTGGTCGAGT	AGAGTGAATGTCCGAGTGGTGGTCAGGGGTGTGACGAAGT	At2g11462 / At2g11465 (unknown protein / transposable element gene)	intergenic region
						GTTACTCGACCCAGTGGTCGAGT	GGTGTCATCGAGTAGCATGGAGTGTG
						GTTACTCGACCAGGGGGTCGAGT	GATTGGTAAGAACGGCCTCAAT
						GTTACTAGACCAAGGGGCCGAGT
F3K12	52388	52537	149	TTTCAGATTTTTGAAAGTTTTCTATATGTAAAAATAAGAAGTTTT	1	TTTCAGATTTTTGAAAGTTTTCTATATGTAAAAATAAGAAGTTTT	GTTATAATTCTATGATTTCAAAATTTCACTTCATAAGTTTTTGGATGCGATTAGATGCGA	At2g11380 / At2g11390 (transposable element gene / transposable element gene)	intergenic region or Near transposable element gene
						TTTCAGATTTTTGAAAGTTTTCTATATGTAAAAATAAGAAGTTTT
F3L12	30275	30360	85	TTTGTCTAGAGTTATATATATCACA	1	TTTGTCTAGAGTTATATATATCACA	TGTCGAAGAACATTATAAAGAACTGCTTTTCTTTAG	At2g04047 / At2g04036 (transposable element gene / transposable element gene)	intergenic region
						CTTTTCTAGAGTTATATATATCACA
F4I1	78932	79004	72	CTTTTTGCTCTTTCTTAAATTAG	1	CTTTTTGCTCTTTCTTAAATTAG	AGTTACAAATCCAATCGTGAAACAAAA	At2g44470 (beta glucosidase 29 (BGLU29))	promoter
						CTTTTTGCTCTTGCTTAAATTAG
F4I1	84745	84821	76	TTTCTAACCATCTCAAGAAACTAA	1	TTTCTAACCATCTCAAGAAACTAA	TAACCCTCAAACCAATTTTACTAGATCCA	At2g44480 (beta glucosidase 17 (BGLU17))	promoter
						TTTCTAACCGTCTCAAGAAACTAA
F4L23	1882	1966	84	TTGAGTTTGATGTAATGCTTGAGCTTGTT	1	TTGAGTTTGATGTAATGCTTGAGCTTGTT	CATGATAGAACCTTTGTTCTCTCAATA	At2g45180 (Bifunctional inhibitor/lipid-transfer protein/seed storage 2S albumin superfamily protein)	Gene (3'UTR)
						TTGAGTTTGATGTAATGCTTGAGCTTGTT
F4L23	52065	52156	91	CCCTTTCATGTCTTTTTGTTAGAAAACCCATTT	1	CCCTTTCATGTCTTTTTGTTAGAAAACCCATTT	CTTAAGGCCCAACAAAAAACATAATC	At2g45300 (encodes 3-phosphoshikimate 1-carboxyvinyltransferase / 5-enolpyruvylshikimate-3-phosphate / EPSP synthase involved in chorismate biosynthesis)	promoter
						CCCTTTCATGTCTTTTTGTTAGAAACCCCATTT
F4L23	56493	56592	99	ATTAATGGGTCACTATTGTTTTG	1	ATTAATGGGTCACTATTGTTTTG	GAATGGAATTTAATGACTCTAAGGCATTTGATCACTCATGATCAAGAAGATGGG	At2g45310 (UDP-D-glucuronate 4-epimerase)	promoter
						CTTAATGGGTCACTATTGTTTTG
F4P9	11930	12028	98	TTTTGAATAGTAATGAAATTGCTATGT	1	TTTTGAATAGTAATGAAATTGCTATGT	AATGAAAGAAAATTTAGGATGTGAATTAAAGTTTTGATTAGACCA	At2g33290 (Encodes a SU(VAR)3-9 homolog, a SET domain protein)	promoter
						TTTTGAATAGTAATGAAATTGGTATGT
F4P9	24227	24320	93	GGTGATTGATCTATGAAATCAGGTTCGT	1	GGTGATTGATCTATGAAATCAGGTTCGT	GTTGTCTCTCACTTCTCGGCCGCAACACATTGTGATTT	At2g33320 (Calcium-dependent lipid-binding (CaLB domain) family protein)	Gene (exon)
						GGTGATTGATCTATGAAATCAGGCTCGT
F4P9	81325	81421	96	AAAGGGGCAGACAATGCATTTTT	1	AAAGGGGCAGACAATGCATTTTT	GTCAGTAGTTTGTACTGTGAATGTAAAATAGATTTGTGCTATTCGATTATC	At2g33470 (glycolipid transfer protein 1 (GLTP1))	Gene (intron)
						AAAGGGGCAGACAATGCATTTTT
F4P9	99819	99907	88	AAGAGATGATCAAATATTCCAAG	1	AAGAGATGATCAAATATTCCAAG	CTTAATAAAGGAGCAGAGATGATAGTTAACTTTTTTTTATTCC	At2g33520 (unknown protein)	promoter
						AAGAGATGATCAAATATTCCAAG
F5G3	19609	19719	110	TCTTTCAAAACAGCATTGTATGATTCACCGATATTAT	1	TCTTTCAAAACAGCATTGTATGATTCACCGATATTAT	ATCCTCTAGCAATGCAACCACTAGTTTTTCTAGAGTA	At2g05130 (transposable element gene)	transposable element gene
						TCTTTCAAAACAGCATTGTATGATTCACCGATATTAT
F5G3	115936	116041	105	GTTTTTGCCAAAAGAGGTAACTTATA	1	GTTTTTGCCAAAAGAGGTAACTTATA	CCCTTAGCAACACTCTTCCTCTAATTTGGTCGTAGCTTCAGTCATCATTCCCTT	At2g05335 / At2g05340 (SCR-LIKE 15 / transposable element gene)	intergenic region
						GTTTTCGCCAAAAGAGGTAACTTATA
F5K7	52009	52118	109	TCAGAGACATACATAGTTCTACCATTA	1	TCAGAGACATACATAGTTCTACCATTA	AAAAAATTAAGTTTAGCCGAGTTTTACAAAATTTGAAAGTACTTAAAAACACGAAA	At2g06125 / At2g06130 (transposable element gene / transposable element gene)	intergenic region or Near transposable element gene
						TCAGAGCCATACATAGTTCTACCATTA
F5K7	75635	75719	84	AAATTGTACTTCAAACAGCTATACCACG	1	AAATTGTACTTCAAACAGCTATACCACG	CTCATTTTCAGAAATACCAGTTATACCAT	At2g06166 (Encodes a defensin-like (DEFL) family protein)	promoter
						AAATAGTACTTCAAACAGCTATACCACG
F6E13	93683	93769	86	TTATATTAATGTAGATACCAGCTG	1	TTATATTAATGTAGATACCAGCTG	TGCTTTTTGTGAAAAAAAGATAGATGAATTTACATATGA	At2g44160 (methylenetetrahydrofolate reductase MTHFR2 mRNA)	Gene (exon - intron)
						TTATATTAATGTAGATACCAGTTG
F6F22	30013	30108	95	TTTCGGCCCATATAAGCCCAGTATTA	1	TTTCGGCCCATATAAGCCCAGTATTA	ACTGAAAATAAAATTAGTTTTTTTCATATTACCATGCATGTTTT	At2g19790 (SNARE-like superfamily protein)	promoter
						TTTCGGCCCATATAAGCCCAATATTA
F6F22	65330	65464	134	CCTGAGTAAACCCACTCAGCTTCTT	2	CCTGAACCAACCTGTTCAGCTTTTC	TTCAAGTAGACTCACTTGACCTTTTGATT	At2g19830 / At2g19840 (SNF7.2 / transposable element gene)	intergenic region or Near transposable element gene
						CCTGAGTAAACCCACTCAGCTTCTT	CTCCCTGAGTAAACCCACTCAGCTTCTTCTC
						CCTGAGTAAACCCACTCAGCTTCTT
F6P23	68688	68766	78	AAATAACCGAATGGATACTAAACTTTA	1	AAATAACCGAATGGATACTAAACTTTA	AAACTGAAATCGAACCGTACTTTTG	At2g17110 / At2g17115 (unknown protein / transposable element gene)	intergenic region
						AAATAACCGAATGGATACTAAACTTTA
F7B19	602	828	226	ATCACATCACTCGACCCCCTGGTCGAGTA	3	ATCAAACCACTCGACCCCCTGGTCGAGTA	GATGTTTCACGACTTCAACAGACCACTCGACCCCCTGGTCGAGTAGAAGACCTCATCACTTC	At2g09880 (transposable element gene)	transposable element gene
						ACGTCACTACTCGACCCCATGATCGGGTA	CCACCAAAACAACCACTCA
						ATCACATCACTCGACCCCCTGGTCGAGTA	TCATCACCTCCACCACCTGACCATCACTCG
						ATCACATCACTCGACCACCTGGTCGAGTA
F7B19	87905	88002	97	ACATCTAATTCAGACTCTAATCA	1	ACATCTAATTCAGACTCTAATCA	AAACACTCACACAACAACCAATACCTTCAGGTTCCAATCAATACACCAATCA	At2g10070 (transposable element gene)	transposable element gene
						ACATTTAATTCAGACTCTAATCA
F7D8	41766	41893	127	GTATTACTATCGATCCAAACCCGTCATACCATCTAA	1	GTATTACTATCGATCCAAACCCGTCATACCATCTAA	TCCCGTTCAGTGGAATTAAACATATTTAATGGATTTCACCCGTGGTATACCGTCTT	At2g21840 (Cysteine/Histidine-rich C1 domain family protein)	promoter
						GTATTACTATCGACCCAAACCCGTCATACCATCTAA
F7H1	75998	76092	94	AAAGTTTCAACCTTTCCAAACTAA	1	AAAGTTTCAACATTTCCAAACTAA	ACTAACGAAGTGAACGTTCTTACACATCCCATCAAGTCTTAAGTAC	At2g16210 (Transcriptional factor B3 family protein)	Gene (intron)
						AAAGTTTCAAATCTCACCATGTAA
F7H1	76494	76588	94	AAAGTTTCAACCTTTCCAAACTAA	1	AAAGTTTCAACCTTTCCAAACTAA	AATAACAAGTGTCAAAGTTTAAGACAAACCCCTGTTACAAAGAACCG	At2g16210 (Transcriptional factor B3 family protein)	Gene (intron)
						AAAGTTTCAATCTTTCCAAACTAA
F8D23	18488	18630	142	GACTTGGTACCTTGATTGGAATTAATCAATTAAGTAGATATAAAT	1	GACTTGGTACCTTGATTGGAATTAATCAATTAAGTAGATATAAAT	CAATTTATATACAGAGAGTTTGGCGTCATGAAGAGGAACAAACAAAGGCAATA	At2g18140 (Peroxidase superfamily protein)	promoter
						GACTTGGTACCTTGATTGGAATTAATCAATTAAGAAGATATAAAT
F8N16	17288	17383	95	ATTTAAGTGTTTATGAGATAAAATACT	1	ATTTAAGTGTTTATGAGATAAAATACT	TAATGTTTAAAATTTTACTCAAGATCTAAACGATATTAATTG	At2g28780 / At2g28790 (unknown protein / Pathogenesis-related thaumatin superfamily protein)	intergenic region
						ATTTAAGTGTTTATGAGATAAAATACT
F9A16	17190	17293	103	ACATACAATTTTAATACCAAAATCAAGTAGC	1	ACATACAATTTTAATACCAAAATCAAGTAGC	TGACATACAATATAAAGTTGAAATTGGATAGTTAAGGCATGA	At2g07510 (transposable element gene)	transposable element gene
						ACATACAATTTTAATACCAAAATCAAGTAGC
F9B22	39598	39693	95	ATGGACGGGCCGGGCCTGCGTAA	1	ATGGACGGGCCGGGCCTGCGTAA	GCAAAATGTAACCACTAGACATTCAATAAGCATAATGCTTTACTTGCCTT	At2g13980 / At2g13990 (Polynucleotidyl transferase, ribonuclease H-like superfamily protein / transposable element gene)	intergenic region
						ATGGACGGGCCGGGCCTGCGTAA
F9O13	58075	58169	94	CTATAAAATCCCTAATGAGCACATCAACCTT	1	CTATAAAATCCCTAATGAGCACATCAACCTT	TTTTACCTTATTATATTTTGTGAAAAATGATAT	At2g15620 (NITRITE REDUCTASE)	promoter
						CTATAAAATCCCTAATGACCACATCAACCTT
F9O13	110888	110978	90	ATACACATTTTCATTCTTTATTTTTT	1	ATACACATTTTCATTCTTTATTTTTT	CGGACAAAGACTTGTTTTCATTCATTTAAATCAAATCAA	At2g15740 / At2g15750 (C2H2-like zinc finger protein / transposable element gene)	intergenic region
						ATACACATTTTCATTCTTTTATTTTT
F10A12	29495	29571	76	TCATCAACTGAACAAAAAGAGAAA	1	TCATCAACTGAACAAAAAGAGAAA	CCCCACTATTTGGACAAAACCCCACTGTT	At2g27410 (unknown protein)	Gene (3'UTR)
						TCATCAACTGAACAAAAAAGAAAG
F10A12	70453	70567	114	TTGCAATGGCTTCTCTAAGAGCCTCACT	1	TTGCAATGGCTTCTCTAAGAGCCTCACT	TTGAAGCTTCACTGTCTTCCCAACGTTACGTTTCTTCTCCTCAGATTTTCCCTCAATAG	At2g27535 (ribosomal protein L10A family protein)	Gene (exon)
						TTGCAATGGCTTCTCTAAGAGACTCACT
F10C8	26513	26614	101	TTATCGTAGATTAACTTGATGTTTGG	1	TTATCGTAGATTAACTTGATGTTTGG	CTGAGTTAAACATGTGACTCAATCATTGTTATTCTAACGTTAAGGCGGAC	At2g12685 / At2g12690 (transposable element gene / transposable element gene)	intergenic region or Near transposable element gene
						TTATCGTAGATTAACTTGATGTATGG
F11A3	76717	76840	123	ATATTTATAAGCAAAAACAATGTCAGGCACTAAAA	1	ATATTTATAAGCAAAAACAATGTCAGGCACTAAAA	TAACTCACTAAATAAGCTTAAACCATCATCCTACAAAGCAAGTGACTGCAGATC	At2g20370 / At2g20380 (Encodes a xyloglucan galactosyltransferase / Galactose oxidase/kelch repeat superfamily protein)	intergenic region
						ATATTTATAAGCAAAAACAATGTCAGGCACTAAAA
F12A24	69311	69411	100	TTGGAAAAATTGGTTTACACAAGTGACA	1	TTGGAAAAATTGGTTTACACAAGTGACA	CCTTTTTTTTTTTATGTCAGGAAATAAGAAGTGAGGAAATAAAAA	At2g16950 / At2g16955 (Nuclear import receptor for AtGRP7 / unknown protein)	intergenic region
						TTGGAAAAATTGGTTTACACAAGTGACA
F12C20	27419	27494	75	TAAGACTGCTTCGTTGTGTTACT	1	TAAGACTGCTTCGTTGTGTTACT	TATGAGATTAAAATAACATTAAAAAGATGA	At2g26830 (embryo defective 1187 (emb1187))	Gene (intron)
						TAAGACTGCTTCGTTGTGTGACT
F12K2	11042	11115	73	CCAATTGAAGCAATAAGTCGTGT	1	CCAATTGAAGCAATAAGTCGTGT	CTGTTTCCTATATTCGATATTTGCATCA	At2g27229 (Pentatricopeptide repeat (PPR) superfamily protein)	promoter
						CCAATTGAAGCAATAAATCGTGT
F12L6	95962	96072	110	TATACTTAATTAAGAATAAAATGGAAT	1	TATACTTAATTAAGAATAAAATGGAAT	TTAATGGGAAGATCTTATACCTAATTAAGAATAAAATGGAATTTAATGGGAAGATCA	At2g39640 (glycosyl hydrolase family 17 protein)	promoter
						TATACTAAATTAAGAATAAAATGGAAT
F13B15	31450	31599	149	AATTTATATACTATTAAAATCGCAATATTAGATAAGAAAATTGTGGTGG	1	AATTTATATACTATTAAAATCGCAATATTAGATAAGAAAATTGTGGTGG	ACGTGTTTGATATGTGTAAAGCTTTAAATTATTAGGTTGAGATATTTTATAA	At2g25450 (encodes a protein whose sequence is similar to ACC oxidase)	promoter
						AATTTATATACTATTAAAATCGCAATATTAGATAAGAAAATTGTGGTGG
F13J11	1758	1866	108	AACAATGATAGTAGGCTATGATTCTGGTACATG	1	AACAATGATAGTAGGCTATGATTCTGGTACATG	TGATTTTTGAATCTAAAACAGAGTGTGCTTTTCCATGGGATTA	At2g13680 (ATGSL02)	promoter
						AACAATGATAGTAGGCTATAATTCTGGTACATG
F13J11	41518	41615	97	TTTGGTAATATAAGAATATATACC	1	TTTGGTAATATAAGAATATATACC	ACAAAATAGATCACAAATTCATTTTTTGGTGCTATATTTTGTTATAAATG	At2g13750 / At2g13760 (transposable element gene / unknown protein)	intergenic region
						TTTGGTAATATAAAAATATATACC
F13J11	46403	46500	97	TTTTGGTGTTGTGGTTGGAGATG	1	TTTTGGTGTTGTGGTTGGAGATG	AAAAAGAATTTAGTGTGAAAATCACACCAAATATAGTGTTATTCTAACACTA	At2g13770 / At2g13790 (unknown protein / somatic embryogenesis receptor-like kinase 4 (SERK4))	intergenic region
						TTTTAGTGTTGTGGTTGGAGATG
F13M22	74608	74685	77	ATAGAGATCTAACTAAAGTTTTTA	1	ATAGAGATCTAACTAAAGTTTTTA	ATGTATATTTGTTTTTTTTATTATCTCTTT	At2g37720 (Encodes a member of the TBL (TRICHOME BIREFRINGENCE-LIKE) gene family containing a plant-specific DUF231 (domain of unknown function) domain)	Gene (intron)
						ATAGAGATCTAGCTAAAGTTTTTA
F13M22	93701	93794	93	TGTTGATGTTGATGACCATCACCTTGAGGAG	1	TGTTGATGTTGATGACCATCACCTTGAGGAG	TGTATGGCCCAGGCTGATGATTCTGATGTTGA	At2g37780 (Cysteine/Histidine-rich C1 domain family protein)	Gene (exon)
						TGTTGATGTTGATGACCACCACCTTGAGGAG
F13P17	63155	63243	88	TATTCACCATTTCACCTAGTGATTTGAAAT	1	TATTCACCATTTCACCTAGTGATTTGAAAT	TTAGCAACAAAAAGGAATAAATCTTATGT	At2g34350 (Nodulin-like / Major Facilitator Superfamily protein)	promoter
						TATTCACCATTTTACCTAGTGATTTGAAAT
F13P17	97104	97195	91	ATACACAATTAGAAACTATTCAA	1	ATACACAATTAGAAACTATTCAA	TAGAAAAAAGAAAAATGAAAATTTAAATATTCATGGATGTTTGAAT	At2g34440 (AGAMOUS-like 29 (AGL29))	promoter
						ACACACAATTAGAAACTATTCAA
F14H20	11491	11573	82	TTTTAACCTATATTCTCCTCCATAT	1	TTTTAACCTATATTCTCCTCCATAT	TCTCCTTTTATATTTTGAAAAAGTGACCACAGT	At2g01940 / At2g01950 (ATIDD15 / Encodes a leucine rich repeat receptor kinase and associated with provascular/procambial cells)	intergenic region
						TTTTGACCTATATTCTCCTCCATAT
F14H20	14460	14555	95	AGTTTTCCGATCTCCGGTGGGATT	1	AGTTTTCCGATCTCCGGTGGGATT	TCTCCGGCGATGTTGTTGTACCAAGCTATGAATTGCTCGAGTTTCTGG	At2g01950 (Encodes a leucine rich repeat receptor kinase and associated with provascular/procambial cells)	Gene (exon)
						AGGTTTCCGATCTCCGGTGGGATT
F14H20	55998	56089	91	GTTAATGCCATGGAGGCTCTTGTG	1	GTTAATGCCATGGAGGCTCTTGTG	AGATACACTCACAAAAAGGCTTGATCTCTCTTATCTGGCATTGG	At2g02030 / At2g02040 (F-box family protein / Encodes a di- and tri-peptide transporter)	intergenic region
						GTTAATGCCATGGAGGCTCTTGTG
F14M4	101972	102056	84	GTGAAAACCGCACAAGCCAATTTA	1	GTGAAAACCGCACAAGCCAATTTA	TCTAAGATTTTGGATTTTGCCACCCACCCAACTTATC	At2g47150 / At2g47160 (NAD(P)-binding Rossmann-fold superfamily protein / Boron transporter)	intergenic region
						GTGAAAACCGCACAAGCCAATATA
F14N22	2255	2387	132	AACACACACACCAAACACGAAAATAAAAGATTCAAATATGAAATT	1	AACACACACACCAAACACGAAAATAAAAGATTCAAATATGAAATT	TTAATAGAAATATTCCAATGACAAAGGTCTTTTTAGTCTTGCA	At2g42490 (Copper amine oxidase family protein)	Gene (3'UTR)
						AACACACACACCAAACACGAAAATAAAAGATTCAAATATGAAATT
F14P14	6744	6847	103	AATCTCCTCAGTCCATTCTTAAACCAAATTAT	1	AATCTCCTCAGTCCATTCTTAAACCAAATTAT	GGAGGTAAGCTAATATATAAACCAAATTATTGTCAGTCCA	At2g11480 (transposable element gene)	transposable element gene
						AATCTCCTCAGTCCATTCTTAAACCAAATTAT
F14P14	44752	44828	76	CTGATCTGGATCTGCTACTTGATCTG	1	CTGATCTGGATCTGCTACTTGATCTG	GTTCCACATGATCTTCATCATTCAC	At2g11590 (transposable element gene)	transposable element gene
						CTGATCTCCATCAATCACCTGATCTG
F15Z23	10782	11327	545	CATGATTTACAAGTGATTTTAAA	7	CATGATTTACAAGTGATTTTAAA	GGCATAAACAGCTTA	At2g15145 / At2g15150 (transposable element gene / transposable element gene)	intergenic region or Near transposable element gene
						CATGGTTTGCTATCGGTTTTTAA	GGATAATAAAGTGGTAAAG
						CATGATTTACAAGGGATTTTAAA	AGCTTTTAAAAGGGGTTTATTTGATTAACATTCGTTTAAGAAGAATAAGTTAATGTCAGAA
						AATGATTTATAAGGAATTTTAAA	AGCTTGTAAAAGTGTTTAACTTGATTCACAATTGTTAAAAGTATATGTAAGTGGCATAACG
						AAATATTTACAAGGTATTTTAAA	AGGATTTTCAAAGACGTTTTAAACAGGCTTTTACAAAATATGTTAAAAAGGTAAATTATTGGAATTACTATTAAAATTACTTGTAAAGTTTGATAGTAATT
						AACGACTTACAAGACATTTTAAA	AGATTCAAGTTAAAAGCTTGTAAAAGTGTTTAACTTGATTTACAATCGTTTAAAGTATATGTAAGTGGCATAACG
						AAAGATTTACAAGGTATTTTAAA	AGGATTTAAACAGACGTTTTAAAC
						AGGATTTTACAAGAGATTTTAAA
F15Z23	40548	41093	545	CATGATTTACAAGTGATTTTAAA	7	CATGATTTACAAGTGATTTTAAA	GGCATAAACAGCTTA	At2g15200 / At2g15210 (transposable element gene / transposable element gene)	intergenic region or Near transposable element gene
						CATGGTTTGCTATCGGTTTTTAA	GGATAATAAAGTGGTAAAG
						CATGATTTACAAGGGATTTTAAA	AGCTTTTAAAAGGGGTTTACTTGATTAACAATCGTTTAAGAAGAATAAGTTAATGTCAGAA
						AATGATTTATAAGGAATTTTAAA	AGCTTGTAAAAGTGTTTAACTTGATTCACAATTGTTAAAAGTATATGTAAGTGGCATAACG
						AAATATTTACAAGGTATTTTAAA	AGGATTTTCAAAGACGTTTTAAAAAGGCTTTTACAAAATATGTTAAAAAGGTAAATTATTGGAATTACTATTAAAATTACTTGTAAAGTTTGATAGTAATT
						AACGACTTACAAGACATTTTAAA	AGATTCAAGTTAAAAGCATGTAAAAGTGTTTAACTTGATTTACAATCGTTTAAAGTATATGTAAGTGGCATAACG
						AAAGATTTACAAGGTATTTTAAA	AGGATTTAAACAGACGTTTTAAAC
						AAGATTTTACAAGAGATTTTAAA
F15K19	39754	40056	302	TGGATCCGGCGACGGCGGTGGCTCC	4	TGGATCCGGCGACGGCGGTGGCTCC	GGCGGCGGCGGTGGCTCCGGCGACGGCAG	At2g11005 (glycine-rich protein)	Gene (exon)
						TGGCTCCGGCGACGGCGGTGGCTCC	GGCGACGGCGGTGGCTCCAGGGACAGCGATGGCTCCGGTGACAGTTCTGGTGG
						TGGCTCCGGCGATAGCGGTGGCTTC	GGCGATAATTCCGACAATAACAGTGTCTCCAGCGATAGTTCCGGCGG
						TGGTTCCAGGGACGGTGGAGGCTCC	GGTGACAATGGGAACACCGACGATGGGGTGGTTGCTCTGGTGATGTCAT
						TCGTTCTCGTAACGGGGGTAGCTCC
F15K19	64007	64091	84	AAGCTTTTAAAATCCCTTGTAAA	1	AGGCTTTTAAAATCCCTTGTAAA	TACTTATCGAACACTGCTTATCCTTTAAAAACGGCTTAA	At2g11030 (transposable element gene)	transposable element gene
						AATCTTTAAAACTCCATTTAGAA
F15K19	70764	70875	111	AAAACGATTGTAAATCATGTTTAACCCT	1	AAAACGATTGTAAATCATGTTTAACCCT	TTAAAAAGCTTTTAAAATCCCTTGTAAATCATTCTATGTCACTTACTTATGCTTTG	At2g11050 (transposable element gene)	transposable element gene
						AAAACGATTGTAAATCATGTTTTACCCT
F15K20	25079	25170	91	TTGGTGTTTTCAAATTTTTCATTTGCCTCTGT	1	TTGGTGTTTTCAAATTTTTCATTTGCCTCTGT	ATATATACTCTCTCCTTCTAATAAAAAA	At2g27610 (Tetratricopeptide repeat (TPR)-like superfamily protein)	promoter
						TTGGTGTTTTCAAATTGTTCATTTGCCTCTGT
F15K20	67722	67814	92	ACATTAATGTCACTTTGGCATTGTACCAATTA	1	ACATTAATGTCACTTTGGCATTGTACCAATTA	ATATACTATTTCTAAATAATTGTATAGTC	At2g27760 / At2g27770 (Encodes tRNA isopentenyltransferase, similar to yeast MOD5. / Unknown protein)	intergenic region
						ACATTAATGTTACTTTGGCATTGTACCAATTA
F15N24	22136	22204	68	GCTCTAAGGCACTACAACCTAAG	1	GCTCTAAGGCACTACAACCTAAG	GCACTACAACCTAATTCCATTAC	At2g14230 (transposable element gene)	transposable element gene
						GCTCTAAGGCACTACAAAGTTCT
F16D14	27893	27968	75	AATTAGGGTATACAACAGCAATT	1	AATTAGGGTATACAACAGCAATT	AGTTAATGCCCAACAAATTTGACAACAATT	At2g31230 (encodes a member of the ERF (ethylene response factor) subfamily B-3 of ERF/AP2 transcription factor family)	promoter
						AATTAGGGTATACAATAGCAATT
F16D14	43815	43907	92	TCTAACAGGACAATCTTATTAACTT	1	TCTAACAGGACAATCTTATTAACTT	ACGCAATTTTTCACTGACGTAATATATATACAGGGAGAAAACC	At2g31260 (ATAPG9，Involved in autophagy)	Gene (intron)
						TCTAACAGGACAATCTTATTAACTT
F16D14	64161	64243	82	TCAGATTCTCTTCAGTGACACCCAAT	1	TCAGATTCTCTTCAGTGACACCCAAT	AAGAACATTCTGGTAAAGTTGGACGTTCTCT	At2g31290 (Ubiquitin carboxyl-terminal hydrolase family protein)	Gene (exon - 3'UTR)
						TCAGATTCTCTTCAGTGACACCCAAT
F16F14	15001	15128	127	CAATTTCTCCAAAACCTTCTTCTGATCCACTTTCAGCA	1	CAATTTCTCCAAAACCTTCTTCTGATCCACTTTCAGCA	TCACCTTTGGCTAAATCATTATAAGACCCTACTTCAAGATGAAGAAGATCAC	At2g16270 (unknown protein)	Gene (exon)
						CAATTTCTCCAAAACTTTCTTCTGATCCACTTTCAGCA
F16F14	38087	38161	74	TAAAGATGAATGTTTTACGTACAC	1	TAAAGATGAATGTTTTACGTACAC	TACTAATTATGTATCTGATGAATTATG	At2g16330 (transposable element gene)	transposable element gene
						TAAAGATGAATGTTTTACGTACAC
F16G22	16463	16631	168	GTGGTAGAGTGATTGGTCGAGTG	3	GTGGTAGAGTGATTGGTCGAGTG	GATGGTGGCTGTAGTACTCGACTTG	At2g10895 (transposable element gene)	transposable element gene
						GTGGTAGAGTGATTGGTCGAGTG	AATGATGATGGTGATACTCGGCCATA
						TTGGTAGAGTGATTGCTCGAGTC	AATGATGATGGTGATACTCTGCCATG
						TTGGTAGAGTGATAGGTCGAGTG
F16G22	16317	16390	73	GTGGTAGAGTGATTGGTCGAGTG	1	GTGGTCGAGTGAATGGTCGAGTG	ATAAGCTGGAGTCTTCTTCTCTTCCTT	At2g10895 (transposable element gene)	transposable element gene
						GTGCTCGATTGTCTGGTTGAGTG
F16G22	24875	25051	176	AGATCTATATCCAGTTTGGATATATTGATATT	2	AGATCTATATCCAGTTTGGATATATTGATATT	GTCTATACTTATAGTTGGATGTGGAATGTAATTGGTTATATTAG	At2g10910 / At2g10920 (transposable element gene / unknown protein)	intergenic region or Near transposable element gene
						AGATCTATATCCAGTTTGGATATATTGAATAT	TCAGTATAAAGATGAGCCATATAATTGACTACATTAG
						AGATCTATATCCAGTTTCTAGTTAGCTGAATA
F15J10	38728	38806	78	ACTTTGGCGATGAGGCGCAATTT	1	ACTTTGGCGATGAGGCGCAATTT	CTCTGAATAGAAAACTACTAGGACCGTGGAATA	At2g05430 / At2g05435 (Ubiquitin-specific protease family C19-related protein / transposable element gene)	intergenic region
						ACTTTGGCGATGAGGTGCAATTT
F16P2	28868	28974	106	ATATCATTTAATTACTACAAAATTA	1	ATATCATTTAATTACTACAAAATTA	TCATTTTTGATATTGCTTTTCTGCATGATTATAATCATCAAACCGTAGAGATATTTG	At2g29210 (splicing factor PWI domain-containing protein)	promoter
						ATAGCATTTAATTACTACAAAATTA
F16P2	79781	79908	127	TTATTATTATTATTCTCACGCATAACACAAAACAA	1	TTATTATTATTATTCTCACGCATAACACAAAACAA	AGAAAGAATTATCTTCATAATTATATATATATATATATATATATTTGATATAAATTTA	At2g29380 (highly ABA-induced PP2C gene 3 (HAI3))	promoter
						TTATTATTATTATTCTCACGCATAGCACAAAACAA
F16P2	93998	94077	79	ACCATAAAACAACGTGTTTTATT	1	ACCATAAAACAACGTGTTTTATT	TTCTTTATTTTTTTTTTAGCTTTTTTTTTTTTAA	At2g29440 (Encodes glutathione transferase belonging to the tau class of GSTs)	promoter
						ACCATAAAACAACGTGTTTTATT
F17A22	32329	32423	94	GAATCATGAAGGGGGCAATAGAA	1	GAATCATGAAGGGGGCAATAGAA	ATTTCTTGATAAAAATGTCTTAAAGCCTCGTGGTTTTATGAGACAACAC	At2g47750 (Encodes GH3.9, a member of the GH3 family auxin-responsive genes)	promoter
						GAATCATGAAGGGGGTAATAGAA
F17K2	51473	51589	116	ATTCATCTACGCCTATACATACATCTAT	1	GCCCATCTACACCTACATATTCATCTAC	GCCTATACATACATCTATGCCTATACATTCATCTATGCGCACACCTTACACATCACTAAAC	At2g45630 / At2g45640 (D-isomer specific 2-hydroxyacid dehydrogenase family protein / ATSAP18)	intergenic region
						ATTCATCTACGCCTATACATGCATCTAT
F17L24	64488	64615	127	GTCGCAAAATTTGCGAGGGAATTACTACTATTAACC	1	GTCGCAAAATTTGCGAGGGAATTACTACTATTAACC	ATTTGCGAGACGCGTTTTGCGAGCAAATTGCAATTAGTTTGCGAGAGATTTTGTTC	At2g13870 / At2g13890 (transposable element gene / transposable element gene)	intergenic region or Near transposable element gene
						GTCGCAAAATTTGCGAGGGAATTACTACTGTTAACC
F18A8	29559	29657	98	TGTAGAGCTACTTTTGTAAACGGT	1	TGTAGAGCTACTTTTGTAAACGGT	AAAGCCATCCAAATGTATGGCCTAGGACCAACCAAGTTCACAAGCAAATAT	At2g26692 / At2g26695 (transposable element gene / Ran BP2/NZF zinc finger-like superfamily protein)	intergenic region
						TGTAGAGCTACTTTTGTAAACGGT
F18O19	90586	90672	86	TTCAGCTCGTCGAACGAGGGCGTCAAC	1	TTCAGCTCGTCGAACGAGGGCGTCAAC	GATTTTGAGGTCGGGGCGATCTTTCCTCCGGGG	At2g43865 (unknown protein)	Gene (exon)
						TTCAGCTCGTCGAACGAGGGCGTCAAC
F19B11	13653	13772	119	CAAATATAATACCACAAACTAATATTAAAATGAA	1	CAAATATAATACCACAAACTAATATTAAAATGAA	AAATCTCCTTTAAATGGTGAAAATATATACCCTAAATTAGAAATAGGGAACT	At2g03580 (F-box family protein-related)	promoter
						CAAATATAATACCATAAACTAATATTAAAATGAA
F19B11	61450	61551	101	AATTAAGTAGTAGATTATAGACAGCACTATTATA	1	AATTAAGTAGTAGATTATAGACAGCACTATTATA	AACCGGTTTTATCCCGGTTTAGGAGATTCATCTC	At2g03730 (Member of a small family of ACT domain containing proteins)	promoter
						AATTAGGTAGTAGATTATAGACAGCACTATTATA
F19F24	15365	15443	78	TAATCTCATTAGACACCTCTTTTT	1	TAATCTCATTAGACACCTCTTTTT	TTCTTGCTTATATAATTGCTTCATATCCACG	At2g18860 (Syntaxin/t-SNARE family protein)	promoter
						TAATCTCATTAGACACCTCTTTAT
F19F24	26071	26181	110	TCTAGATAACCACTAATATGGATTATATTCTAGAGTTT	1	TCTAGATAACCACTAATATGGATTATATTCTAGAGTTT	CATGTAAATTATGTAATACAAATATTTTTGGATGA	At2g18880 (vernalization5/VIN3-like (VEL2)	Gene (5'UTR)
						TCTAGATAACCACTAAAATGGATTATATTCTAGAGTTT
F19G14	9188	9276	88	CTGAACCACTTGAATAGTTGGAG	1	CTGAACCACTTGAATAGTTGGAG	CCTTGACCCCAACCCCAACCCCATCCGGACCTCGAGTTTGAAC	At2g15780 (Cupredoxin superfamily protein)	Gene (exon)
						CTGAACCACTTGAATTGTTGGAG
F20M17	67185	67330	145	GTAAGAAAAGCAAGAATCCATAGAGACTATATCTTCAACAACACAAGGT	1	GTAAGAAAAGCAAGAATCCATAGAGACTATATCTTCAACAACACAAGGT	CATTATCCAGTATGAACACATGTATATTCAACACAAGGTCATTATCCA	At2g31870 (The gene encodes a poly(ADPribose) glycohydrolase (PARG1))	Gene (intron)
						GTAAGAAAAGCAAGAATCCATAGAGACTATATCTTCAACACACAAGGTA
F21P24	2189	2264	75	ACCAAAATAGTAAGTGATTCCAA	1	ACCAAAATAGTAAGTGATTCCAA	CTTCTTCAATATTGCTGCAAGGCTGCATGC	At2g22955 (other_rna)	promoter
						ACCGAAATAGTAAGTGATTCCAA
F22D22	4185	4260	75	AAATTTTGATATTCTTTATTGAT	1	AAATTTTGATATTCTTTATTGAT	ATTATTTGTAGTATGAAAGCTGTTAATAAA	At2g31960 (encodes a protein similar to callose synthase)	Gene (intron)
						AAATTTTGATATTCTTTATTGAC
F22D22	19766	19893	127	ATTGGCGACTATAAAGGTCCTAATTTATTAGGTC	1	ATTGGCGACTATAAAGGTCCTAATTTATTAGGTC	TATGGTCTTAAATGAGAGTACTACTATGTGAGAAATGTGCAATATCAAACTCCATTTTTC	At2g31970 (Encodes the Arabidopsis RAD50 homologue. It is involved in double strand break repair.)	Gene (intron)
						ATTGGTGACTATAAAGGTCCTAATTTATTAGGTC
F22D22	96786	96872	86	AACAATCATTGTGCTCAAAAACA	1	AACAATCATTGTGCTCAAAAACA	AGACTTAAACTCAGAAGATCATAAGAGACAAGTAAGTGAGC	At2g32235 (unknown protein)	Gene (intron)
						AACAATCATTGTGCTTAAAAACA
F23H14	3	500	497	AATCGTCGACCGGGTCCGAGAATTCGTCGACCAGG	6	ATTCGTCGACCAGGACGGCGGAATGCTCGACCAGG	ACGATGAATGGGCGATGAAAATCTATCGGGTTAGAGG	At2g01008 (unknown protein)	Gene (exon-intron)
						AATGGTCGACCGGGTCCGAGAATTCGTCGACCAGG	ACGAGGAGTGGTCGAGGATTTGTCGACCAGGAGTTGA
						AATCGTCGACCGGGTCCGAGAATTCGTCGACCAGG	ACGGCGGAACCCTCGACCAGGACGATGAATGGGCGAT
						GAAAATCTATCGGGTTCGAGGAATGGTCGACCAGA	AGTTGGAATCGTCGACCGGGTCCGAGAATTCGTCGACCAGGCCGAGGAGTGGTCGAGGATTTGTCGACCAGGAGTTGA
						AATCGTCGACCGGGACCGAGAATTCGTCGACCAGG	ACGGCGGAACCCTCGACCAGGACGATGAATGGGCGAT
						GAAAATCTATCGGGTTCGAGGAATGGTCGACCAGG	GGTTGAAATCGTCGACCAGGTCCGAGA
						CTTCATCGACCGGGTCCGAGGATTCGTCGACCAGG
F23H14	69935	70032	97	ATAAGTCTACTAAGATTAAACAA	1	ATAAGTCTACTAAGATTAAACAA	AAAGCTGATAATTCAAAAAGTCTATCTTATTAATAAATCAACGTAAAATAAA	At2g01050 (zinc ion binding;nucleic acid binding)	promoter
						ATAAGTCTACTAAGATTAAACAA
F24C20	6623	6714	91	AATAGCATTTTAAAAAATAGGCT	1	AATAGCATTTTAAAAAATAGGCT	ATTATGCAACAATCATTAGCATAAACATACTATTATTTACCCAAAA	At2g12320 / At2g12325 (transposable element gene / transposable element gene)	intergenic region
						AATAGTATTTTAAAAAATAGGCT
F24C20	76721	76822	101	ATCGATCGATCCCGAGCTGGCGGACGATTT	1	ATCGATCGATCCCGAGCTGGCGGACGATTT	TCTTCGACGAATGAGTGTTGGATCGATCGATCCCCACCTAGG	At2g12407 / At2g12408 (transposable element gene / transposable element gene)	intergenic region
						ATCGATCGATCCCGAGCTGGCAGACGATTT
F24C20	91927	92037	110	TAATCTACACAGCTTACCATATACACAC	1	TAATCTACACAGCTTACCATATACACAC	CCAATCAACTTAGCATCTATATACACACACATTACTCAATATTAACCCTAAAACC	At2g12420 (transposable element gene)	transposable element gene
						TAATCTACTCAGCTTACCATATACACAC
F24H14	10385	10514	129	ATTTTTGTGTGGCATGGTGATAAAGTTCTTGAAAAT	1	ATTTTTGTGTGGCATGGTGATAAAGTTCTTGAAAAT	GTTGGGACTCGTTTTTTTTCCTTATTTTGTTTGTGTAAGAGCCAAGAACACATCTATG	At2g18480 / At2g18490 (Major facilitator superfamily protein / C2H2-like zinc finger protein)	intergenic region
						ATTTTTGTGTGGCATGGTGATAAAGTTCTTGAAAAT
F24H14	56779	56857	78	ACCAACAATTTGCTTAAAAGATCAAA	1	ACCAACAATTTGCTTAAAAGATCAAA	CTCTCTAGTATAACATATATTTTGCTA	At2g18560 (UDP-Glycosyltransferase superfamily protein)	Gene (3'UTR)
						ACCAGCAATTTGCTTAAAAGATCAAA
F24H14	70154	70266	112	TACATCAACTAGAAGACAACATAAAACC	1	TACATCAACTAGAAGACAACATAAAACC	TCTACAATCTTATAGTTCTAACACATAACGAACCAAATTCAATAGAGATTTTACAGT	At2g18600 (Ubiquitin-conjugating enzyme family protein)	Gene (intron)
						TACACCAACTAGAAGACAACATAAAACC
F24L7	39591	39697	106	ATATCATTTAATTACTACAAAATTA	1	ATATCATTTAATTACTACAAAATTA	TCATTTTTGATATTGCTTTTCGACATGATTATAATCATCAAGCCGCATAGATATTTG	At2g32740 (galactosyltransferase 13 (GT13))	promoter
						ATAGCATTTAATTACTACAAAATTA
F25P17	39252	39364	112	GTTTACCACAACTTCTGCTTCATTGCTTA	1	GTTTACCACAACTTCTGCTTCATTGCTTA	TCTGCTTCTCGCTTCTTCGTTATTTTGATCTGCCTACTTTGGGATCTTCATAATT	At2g24592 (unknown protein)	promoter
						GTTTACCACTACTTCTGCTTCATTGCTTA
F25P17	92560	92660	100	ATGTTGATCTTTGTGTTGTGCTTGTTGATA	1	ATGTTGATCTTTGTGTTGTGCTTGTTGATA	CAAGTTAATAACAAAGAAACTCAAAACTTGTCCAATCTGCC	At2g24693 (Encodes a defensin-like (DEFL) family protein)	promoter
						ATGTTGATATTTGTGTTGTGCTTGTTGATA
F26B6	54422	54570	148	GGAAATACAAAGTAATAATGTGGCAGTACTATTTACAATTGAGTGATATAT	1	GGAAATACAAAGTAATAATGTGGCAGTACTATTTACAATTGAGTGATATAT	GAATAGGAGTATCTGTGTAATACTGGTAATTACGGGGAATACTTTTT	At2g23480 (transposable element gene)	transposable element gene
						GGAAATACAGAGTAATAATGTGGCAGTACTATTTACAATTGAGTGATATAT
F26B6	91427	91523	96	TATTTTTTTCCTACTCTTCATCA	1	TATTTTTTTCCTACTCTTCATCA	TCTACACATAACACATAAATAAAGAGATTATAAAGTTTATCTCCTTTTCGT	At2g23590 / At2g23600 (Encodes a protein shown to have carboxylesterase activity in vitro / Encodes a protein shown to have carboxylesterase activity, methyl salicylate esterase activit)	intergenic region
						ACTTTTTTTCCTACTCTTCATCA
F26B6	109796	109873	77	TTTGTAGTTACTGATTAATCCATTA	1	TTTGTAGTTACTGATTAATCCATTA	CTTGTCTCTTCATCGGTAAGTAACTAAT	At2g23640 (Encodes RTNLB13, a reticulon protein integral to the endoplasmic reticulum (ER) membrane that have the ability to shape the ER into tubules.)	Gene (exon - intron)
						TTAGTAGTTACTGATTAATCCATTA
F26C24	79870	80003	133	CGGTTATAAAAACTGATGTGATATTTACATCATTTCGTATAA	1	CGGTTATAAAAACTGATGTGATATTTACATCATTTCGTATAA	GTGATGGTATTATTTACATCACTTTGCTTAAACGATGTTAGTATTTGTAA	At2g14840 / At2g14843 (transposable element gene / transposable element gene)	intergenic region
						CGGTTATAAAAACTGATGTGATATTTACATCATTTCTATAAA
F26H11	49450	49565	115	AAGAAAGTAGATCATTACTTGTCTATATATCT	1	AAGAAAGTAGATCATTACTTGTCTATATATCT	AGACAATGTAAGGTGAGTACATGTGGCTTACTTTCGTGTCACCTTCCTGGAT	At2g21110 (Disease resistance-responsive (dirigent-like protein) family protein)	promoter
						AAGATAGTAGATCATTACTTGTCTATATATCT
F27A10	8336	8434	98	TTTTATTCTTAAGAAGTTAATTT	1	TTTTATTCTTAAGAAGTTAATTT	GATGGATAATAATCGTTGACATGGGTTTGTAGTTTAATTTGGTATGGTCAAGG	At2g24696 (transcriptional factor B3 family protein)	promoter
						TTTTATTCTTAGGAAGTTAATTT
F27C12	89969	90066	97	GTGTTTTGTTTTCTTTGTCAACCAAATT	1	GTGTTTTGTTTTCTTTGTCAACCAAATT	GTTTATGTTTATGAATTTTATTTTGTTTCGAAAATAGAGGAA	At2g25040 / At2g25050 (transposable element gene / Actin-binding FH2 (Formin Homology) protein)	intergenic region
						GTGTTTTGTTTTCTTTCTCAACCAAATT
F27D4	6621	6704	83	TGTTTTTCTTCAAACACATTTTG	1	TGTTTTTCTTCAAACACATTTTG	GCAACATCCTTAGACTTTCCTTATTCACTTAGACCAAC	At2g24103 / At2g24110 (transposable element gene / transposable element gene)	intergenic region or Near transposable element gene
						AGTTTTTCTTCAAACACATTTTG
F27D4	48620	48729	109	TAATTCGGGTTTTGGATTTGTAGGGTAA	1	TAATTCGGGTTTTGGATTTGTAGGGTAA	AATAGGGTTTTGGATTTTTTAGACATTCGGACTTTGAATCGGATTTTATTAGGG	At2g24200 (Cytosol aminopeptidase family protein)	promoter
						TAATTCGGGTTTTGGATTTGTAGGGTAA
F27F23	30736	30835	99	TACCTAGAGACAACTTAATGTAC	1	TACCTAGAGACAACTTAATGTAC	AATATCAGCAAATCACCATCTGTATTTAGCTTGTGTATCAGTCAATATACTCTC	At2g19290 (unknown protein)	Gene (intron)
						TACCTAGAGACAACTTCATGTAC
F27L4	40445	40523	78	TACACATAACTTAAAATACAAGAGTA	1	TACACATAACTTAAAATACAAGAGTA	GCTAAGTTGTCCCAGTTGGCCGGTCAA	At2g23720 (transposable element gene)	transposable element gene
						TACACATAACTTAAAATACAAGAGTA
F27O10	13525	13632	107	TTATTGCCTTAAGTGTATTAAAGA	1	TTATTGCCTTAAGTGTATTAAAGA	AGTGAGAAAAGAAAATTTAATGAGATAGGAAAAAAAGAAGTGAGAAAAGAAGACTTTAAG	At2g15260 (RING/U-box superfamily protein)	Gene (intron)
						TTATTGCCTTAAGTGTATTAAAGA
F28I8	37063	37159	96	AAGAAAGAAGTTCAAATCCAAAGCAA	1	AAGAAAGAAGTTCAAATCCAAAGCAA	GACATAAAACCATTATTCAATATCAAATCCAAAGCATTCAAAGTA	At2g04700 / At2g04710 (ferredoxin thioredoxin reductase catalytic beta chain family protein / transposable element gene)	intergenic region
						AAGAAAGAAGTTCAAATCCAAAGCAA
F28I8	61011	61104	93	GGGAAAATTATTAAATAGTACAT	1	GGGAAAATTATTAAATAGTACAT	TCATGATGAATTTGATGTATTATTAAAAATTATGAAAGCTTTATTATG	At2g04770 / At2g04780 (transposable element gene / fasciclin-like arabinogalactan-protein 7 (Fla7))	intergenic region
						GGGAAAATTATTAAATAATACAT
F28N16	3477	3577	100	ATACTAGGATTTAACGATAATACTG	1	ATACTAGGATTTAACGATAATACTG	AGAATACAAGAGAATACTAGAATTAAACGATAATACTGAAAATACAAGGAA	At2g06420 / At2g06430 (unknown protein / transposable element gene)	intergenic region
						ATACTAGGATTTAACGATAATACTG
F28N16	17918	18463	545	CATGATTTACAAGTGATTTTAAA	7	CATGATTTACAAGTGATTTTAAA	GGCATAAACAGCTTA	At2g06440 / At2g06450 (transposable element gene / transposable element gene)	intergenic region or Near transposable element gene
						CATGGTTTGCTATCGGTTTTTAA	GGATAATAAAGTGGTAAAG
						CATGATTTACAAGGGATTTTAAA	AGGTTTTAAAAGGGGTTTACTTGATTAACAATCGTTTAAGAAGAATAAGTTAATGTCAGAA
						AATGATTTATAAGGGATTTTAAA	AGCTTGTAAAAGTGTTTAACTTGATTCACAATTGTTAAAAGTATATGTAAGTGGCATAACA
						AAATATTTACAAGGTATTTTAAA	AGGATTTTCAAAGACGTTTTAAACAGGTTTTTACAAAATATGTTAAAAAGGTAAATTATTGGAATTACTATTAAAATTACTTGTAAAGTTTGATAGTAAT
						AACGACTTACAAGACATTTTAAA	AGATTCAAGTTAAAAGCTTGTAAAAGTGTTTAACTTGATTTACAATCGTTTAAAGTATATGTAAGTGGCATAATG
						AAAGATTTACAAGGTATTTTACA	AGAATTTAAACAGACGTTTTAAAC
						AGGATTTTACAAGAGATTTTAAA
F28N16	20739	20823	84	TTAATAATGATTTTACAAGGATTTTTAAAA	1	TTAATAATGATTTTACAAGGATTTTTAAAA	GGGGTTTAAAAACGTTAATAATGAT	At2g14150 / At2g14160 (transposable element gene / RNA-binding (RRM/RBD/RNP motifs) family protein)	intergenic region or Near transposable element gene
						TTTACAAGGATTTTTAAAAGGGGTTTAAAA
MFL8	18357	18468	111	CCTCGATACATTTTAAGTAGATAAGTCGCATTT	1	CCTCGATACATTTTAAGTAGATAAGTCGCATTT	ACATACATTTTGTTTGTCTCCTCGATACATTTTGCTAGCTTGTTCA	At2g43050 (ATPMEPCRD)	promoter
						CCTCGATACATTTTAAGTATATAAGTCGCATTT
MFL8	26953	27064	111	TGATAAAAGGGGATTTATTATTTATCATATGCTA	1	TGATAAAAGGGGATTTATTATTTATCATATGCTA	TGGCCGGTTTAAACATTAGGGCTTGGTAACTTGCCCTTGTCATA	At2g43060 (ILI1 binding bHLH 1 (IBH1))	Gene (3'UTR)
						TGATAAAAGGGGATTTATTACTTATCATATGCTA
T1B3	25524	25606	82	TGTTCTTTGTTTCGATTCTTCTTATCT	1	TGTTCTTTGTTTCGATTCTTCTTATCT	CGTGATACATATGTAAGAAGAACATGATC	At2g28340 (Encodes a member of the GATA factor family of zinc finger transcription factors)	promoter
						TGTTCTTTGTTTTGATTCTTCTTATCT
T1B3	83474	83559	85	TTGTATGTCATGACTTCTTGATT	1	TTGTATGTCATGACTTCTTGATT	TAATCAAGAGACAAAAAAAAATAAAAATGTATTCAAAAAG	At2g430 (unknown protein)	promoter
						TTGTATATCATGACTTCTTGATT
T1B3	88274	88382	108	TCGATTGATGATGTCTCCATTGGAA	1	TCGATTGATGATGTCTCCATTGGAA	TTGGCTCGACGGAAGCAGGAGGTGTTTGGGTTTTGGTGGCTAATGGAAGCTCGTTGATT	At2g28450 (zinc finger (CCCH-type) family protein)	Gene (5'UTR - exon)
						TCGATTGATGATGTTTCCATTGGAA
T1D16	8121	8253	132	TGGCTAATGGGCCGGACAATTGTGGCCCAATGTTGAA	1	TGGCTAATGGGCCGGACAATTGTGGCCCAATGTTGAA	AAAAAACTACATGAAATACACAATGAAAGGAAAAAAATTCGATCCAAGAGTTGTTTGTC	At2g26180 (IQ-domain 6 (IQD6))	promoter
						TGGCTAATGGGCCGGCCAATTGTGGCCCAATGTTGAA
T1O3	9590	9741	151	TTCATATATCACTCAATTGTAAATAGTACTGCCACATTATTACTCTGTATTTCC	1	TTCATATATCACTCAATTGTAAATAGTACTGCCACATTATTACTCTGTATTTCC	AAAAAGTATTCCCCGTAATTACCAGTATTACACAAATCCTACTG	At2g04330 (transposable element gene)	transposable element gene
						TTCATATTTCACTCAATTGTAAATAGTACTGCCACATTATTACTCTGTATTTCC
T1O3	26053	26179	126	TTGATGATAGTCTCTTATCATATATCCTAGTTTTTG	1	TTGATGATAGTCTCTTATCATATATCCTAGTTTTTG	CAACCTGTTAATCCAGGAGGTGACGGAAAACACCAGAATGAAATGTGTCCCAACT	At2g04390 / At2g04395 (Ribosomal S17 family protein / Nucleic acid-binding, OB-fold-like protein)	intergenic region
						TTGATGATAGTCTCTTATCATACATCCTAGTTTTTG
T1O3	35865	35962	97	TTTGGTACAAAACCAAATCAAAT	1	TTTGGTACAAAACCAAATCAAAT	TGGAGACAAAAGACCGAAACAATTTCGGTTCTAACAAAAACCAGATTTGAAT	At2g04430 (nudix hydrolase homolog 5 (NUDT5))	promoter
						TTTGGTACACAACCAAATCAAAT
T2G17	65798	65908	110	ACAACAACACCAAACACATCCTCACAAACT	1	ACAACAACACCAAACACATCCTCACAAACT	GCAAATGGAGTTTCACAAACGGCAAAGCAACCTTCCCAGCTAACCACAACA	At2g20110 (Tesmin/TSO1-like CXC domain-containing protein)	Gene (exon)
						ACAACAACACCAAACACATCCTCACAAACT
T3A4	32102	32196	94	CCTGCTGAACATACGGCTATGGT	1	CCTGCTGAACATACGGCTATGGT	TTATGTCAATTTAATTTTTGTTCACAGTAGGCGGTTTCTATATAAATAA	At2g46685 / At2g46690 (transposable element gene / SAUR-like auxin-responsive protein family)	intergenic region
						CCTGCTGAACCTACGGCTATGGT
T3B23	45135	45251	116	AGGAAGGAGATGTTTCGCCTTATTATATCT	1	AGGAAGGAGATGTTTCGCCTTATTATATCT	CGGATGCAACTAGATATTTTGTTTTTGTAGCTGTACGTTATTTGCTTAAGAAATATT	At2g28290 (Encodes a SWI2/SNF2-like protein in the SNF2 subclass)	Gene (intron)
						AGGAAGGAGATGTTTCGCCTTCTTATATCT
T3G21	46683	46798	115	ATGCGTAACAAGAGATTTAGGGTTTTAG	1	ATGCGTAACAAGAGATTTAGGGTTTTAG	GTTGAAGTCGTAACTCTCTAATGGGCCTGAGAATAATTTTTTATTGAACAAGGCATGGGA	At2g40360 (Transducin/WD40 repeat-like superfamily protein)	promoter
						ATGCGTAACAAGAGATTTAGGGTTTTAG
T3K9	22903	22989	86	TTCAAACTTTCCACAATAGTCTT	1	TTCAAACTTTCCACAATAGTCTT	GTAAATTTATCCCCACATGATGTCTGTTAACAATCCATTAT	At2g41020 (WW domain-containing protein)	promoter
						TTCAAACTTTCCACAATAATCTT
T3P4	6822	6911	89	GAAGCAAGAGCTAATGAGTAATTAATTTT	1	GAAGCAAGAGCTAATGAGTAATTAATTTT	AGTCGGCTGGGATGTTAAAAAAAAAAGAGAAT	At2g05640 / At2g05642 (transposable element gene / Nucleic acid-binding, OB-fold-like protein)	intergenic region
						GAAGCAAGAGCTAATGTGTAATTAATTTT
T3P4	25655	25748	93	GACGTTGGGGACAAGAGCAGTCATTT	1	GACGTTGGGGACAAGAGCAGTCATTT	GGCTGGCCATTAAAGATAGGCTCTCTACAGGTCAGTGAATGT	At2g05670 (transposable element gene)	transposable element gene
						GACGTTGGGGACAAGAGCAATCATTT
T3P4	31983	92088	105	GCTGAGTTATGTTATCTGTGGCTGAGT	1	GCTGAGTTATGTTATCTGTGGCTGAGT	ATGTTTTATGTATTGGCTGAGTTTTTGTTATGCTGAGTTTGGTTTATGTTTT	At2g05670 / At2g05680 (transposable element gene / transposable element gene)	intergenic region or Near transposable element gene
						GCTGAGTTATGTTATATGTGGCTGAGT
T3P4	34066	34175	109	TTATGTTATACGGCTGGGTTGTCTTTA	1	TTATGTTATACGGCTGGGTTGTCTTTA	CCTTGTTTACTTTTGGCTGAGTTAGAACTTTTTATTTACTTATGGTTGAGTTATCG	At2g05680 (transposable element gene)	transposable element gene
						TTATGTTATACGGCTGAGTTGTCTTTA
T4M8	12147	12235	88	AACAATTTTATAAAACTCCTTACATCACTC	1	AACAATTTTATAAAACTCCTTACATCACTC	GCTATCAAACTTTTATGCGGGTGGAAATA	At2g03291 / At2g03300 (transposable element gene / Toll-Interleukin-Resistance (TIR) domain family protein)	intergenic region
						AACACTTTTATAAAACTCCTTACATCACTC
T4M8	15530	15664	134	CCAAATGCAATATCTTATGCATTTTGACACTCAAAAAACCTTCAT	1	CCAAATGCAATATCTTATGCATTTTGACACTCAAAAAACCTTCAT	GTATTTCTCCATCGACTCGGAATTCGAGCTTGTGACCTGATTGTT	At2g03300 / At2g03310 (Toll-Interleukin-Resistance (TIR) domain family protein / unknown protein)	intergenic region
						CCAAATGCAATATCTTATGCATTTTGACACTCAAAAAACTTCATA
T4M8	47192	47286	94	AAAATTTAGTATTCATTCGCTTATTTTG	1	AAAATTTAGTATTCATTCGCTTATTTTG	AAATTTTGTTTCGCTATCGGTTTTGGTTCTTTTGGTTTC	At2g03430 (Ankyrin repeat family protein)	promoter
						AAAATTTAGTATTCATTCGGTTATTTTG
T5I7	55184	55300	116	AAAGGCCCATATTTAAATTTTGACCCGAAT	1	AAAGGCCCATATTTAAATTTTGACCCGAAT	CGTGATTTGCCGACTTGGGCCCAGACAATCACAAGATTCACACAAGACTTCAAAAAG	At2g39810 (EARLY IN SHORT DAYS 6, ESD6, HIGH EXPRESSION OF OSMOTICALLY RESPONSIVE GENES 1, HOS1)	promoter
						AAAGGCCCATATTTAAAATTTGACCCGAAT
T6A13	86483	86704	221	ACTCGACCCCCTGGTCGAGTATC	3	ACTCGACCACCAGGTCGTGTGCA	TCCAGCACCATACTCGACCCCCTGGTCGAGTGACTTTGGAGCCATTCTTCCCACCT	At2g10680 / At2g10690 (transposable element gene / transposable element gene)	intergenic region
						ACTCGACCCCCTGGTCGAGTATC	CTCATCGCAGGCCACTCGATGACGCC
						ACTCGACCCCCTGGTCGAGTATC	ACTTCGCCACACCACCTGACCACACTCGGCCGTTCACTCTACCAAGTT
						ACTCGACCCCCTGGTCGGGTATA
T6A13	48456	48558	102	AATTTCGAGGCCCAAACCCATTA	1	AATTTCGAGGCCCAAACCCATTA	GTATAGGCGTCTATATTGCGACTAAATACCGAGACAAGTTTGTTTTGTGGGCTTCTT	At2g10630 (transposable element gene)	transposable element gene
						AATTTCGGGGCCCAAACCCATTA
T6A13	66690	99832	142	ACTCGACCCCCTGGTCGAGTATC	2	ACTCGACCCCCTGGTCGAGTATC	CTCATCGCAGGCCACTCGATGACGCC	At2g10660 / At2g10670 (transposable element gene / transposable element gene)	intergenic region
						ACTCGACCCCCTGGTCGAGTATC	ACTTCGCCACACCACCTGACCACACTCGGCCGTTCACTCTACCAAGTT
						ACTCGACCCCCTGGTCGAGTATA
T6A23	59045	59137	92	ATCACTTTTGTAAAACTCGAAACCGGTTTT	1	ATCACTTTTGTAAAACTCGAAACCGGTTTT	GGTTCGGTTTAGATTCTCTCTTTTGCTGCTTTG	At2g38670 (Encodes a mitochondrial ethanolamine-phosphate cytidylyltransferase, involved in phosphatidylethanolamine (PE) biosynthesis.)	promoter
						ATCACTTTTGTAAAACTCGAAACCGGTTTT
T6B13	22375	22500	125	CAATACAATATGTATATATACTAATCAATGATCGTTATATAT	1	CAATACAATATGTATATATACTAATCAATGATCGTTATATAT	ATTCTTTGTATAGGACACAATTTACTTTAAACACTTTTCATG	At2g14620 (xyloglucan endotransglucosylase/hydrolase 10 (XTH10))	promoter
						CAATACAATATGTATATATACTAATCAATGATCGTTATATAT
T7D17	12994	13072	78	CCGGCGCTTGAATTAAAGAGATTC	1	CCGGCGCTTGAATTAAAGAGATTC	TTAAACTTTTGGTCTTCAACATTCAGCTTAT	At2g40670 / At2g40680 (response regulator 16 / transposable element gene)	intergenic region
						CCGGCGCTTGTATTAAAGAGATTC
T7D17	27057	27159	102	TCCTTTTTCTCCTAAGATGTCTTAATG	1	TCCTTTTTCTCCTAAGATGTCTTAATG	GGCTTCATTAAATTATTATGGCTTTACATAAACATTATCGGCCCATATT	At2g40720 (Tetratricopeptide repeat (TPR)-like superfamily protein)	promoter
						TCCTTTTTCTGCTAAGATGTCTTAATG
T8I13	57312	57425	113	AGAGCCACTATATTGGTGGGAAGGAAGCTA	1	AGAGCCACTATATTGGTGGGAAGGAAGCTA	TATATAGGGTGTATTTGGCGGTAATGTCTCCTGTTGCAGAGCCCACCCTTGTTT	At2g47310 (flowering time control protein-related / FCA gamma-related)	promoter
						AGAGCCATTATATTGGTGGGAAGGAAGCTA
T8K22	22161	22340	179	ATCCTCCTTCAATATATATATTATATA	2	ATCCTCCTTCAATATATATATTATATA	AATATATATATACGTTAATACAAATTTGTATATATATATAATACAAGTACA	At2g02515 / At2g02520 (unknown protein / RNA-directed DNA polymerase (reverse transcriptase)-related family protein)	intergenic region
						ATCCTCCTTCAATATATATATATATAT	ACGTTACATGGTTGGACGTAACGTATAAAAATACAAATTTGTACTTGT
						TATATATATATATATATATATTATATA
T8K22	61213	61286	73	TTTGATTAACATGTTAACTAGTAT	1	TTTGATTAACATGTTAACTAGTAT	GATATCGTGCTAGATACAGATAAATG	At2g02610 / At2g02620 (Cysteine/Histidine-rich C1 domain family protein / Cysteine/Histidine-rich C1 domain family protein)	intergenic region
						TTTGATTAACATGTTAACTAGTAT
T8K22	66684	66766	82	ATTAATCTGGTGGCGTCACGATTAA	1	ATTAATCTGGTGGCGTCACGATTAA	TTGCAACATTTTTGTTTGACTTTTACATTTTCG	At2g02620 / At2g02630 (Cysteine/Histidine-rich C1 domain family protein / Cysteine/Histidine-rich C1 domain family protein)	intergenic region
						ATTAATCTGGTGGCGTCACGATTAA
T8K22	91862	91941	79	AAACTCCTCCGATGAAGAAACCA	1	AAACTCCTCCGATGAAGAAACCA	CCATCGAAAAACCATTATCAATCCAAAACGAAGA	At2g02680 (Cysteine/Histidine-rich C1 domain family protein)	Gene (exon)
						AACTTCCTCCGATGAAGAAACCA
T8O11	14271	14383	112	TAACAAATGAAGGACCTTCAAATTTATGAT	1	TAACAAATGAAGGACCTTCAAATTTATGAT	CTATTTTGTCGTATAGAGACATAATGATCTATTTTGTTGTTTTGTTATAGTAT	At2g01640 / At2g01650 (unknown protein / encodes a peripheral membrane protein that contains UBX domain)	intergenic region
						TAACAAATGAAGGACCTTCAAATTTATGAT
T8P21	63191	63533	342	TAAAATTTAGTATCCATTCGGTTAT	3	TAAAATTTAGTATCCATTCGGTTAT	ATCGAAAGTTCGGTTCGGTTTTGGTTCTTTCGGTTT	At2g37940 / At2g37950 (Arabidopsis Inositol phosphorylceramide synthase 2 (AtIPCS2) / RING/FYVE/PHD zinc finger superfamily protein)	intergenic region
						TAAAATTTAATATCCATTCGGTTAT	TTTGCTTTGAATATTTTCGGTTATTTTTAGATATTTTCGATTATTTTTAGATATTTTCGGATATTTTTGGTTATTTTTGAATATGTTTACTATTTTATATATATTTCGATTATTTTTTAATTATTTAGTATAGAAATAACTAATATTTTTGAAAATATAT
						TTATATTTCGGATATTTTCGGTTAC	CCAAAATATTTCAGTTATTATCTATTTGGTTTCAGTTCTTTCGGTTA
						TATAATTTACTATCCATTCGGTTAT
T9F8	35424	35526	102	TAACAATTATGTGTATTGGCTGAAA	1	TAACAATTATGTGTATTGGCTGAAA	GATAATACTCTTTTTGTTTCTTATTATTATTTTTTTCTATCAAATATTTTTCT	At2g06850 (endoxyloglucan transferase (EXGT-A1) gene)	promoter
						TAACAATTATGTGTATTGGCTGAAA
T9I4	53992	54107	115	TCCTTGCCTTTCTTGGTCTCAAGATCGTCGTCATTATCATC	1	TCCTTGCCTTTCTTGGTCTCAAGATCGTCGTCATTATCATC	TTCAACAACATTACTGGAAGAATCATTCGGCAAC	At2g29040 (Exostosin family protein)	Gene (exon)
						TCCTTGCCTCTCTTGGTCTCAAGATCGTCGTCATTATCATC
T9I22	14336	14424	88	CTTGTGTGGCAACAGAAGGTTAAGGA	1	CTTGTGTGGCAACAGAAGGTTAAGGA	TTACGAGAATAAGTTGAAAGAGTCTGAAGGAAACTCT	At2g22610 (Di-glucose binding protein with Kinesin motor domain)	Gene (exon - intron)
						CTTGTGTGGCAACAGAAGGTTAGGAG
T9I22	68328	68422	94	GATCTCGATTTCTATGTTTTTGG	1	GATCTCGATTTCTATGTTTTTGG	ATTGATTTGATAAGATTTTCGAGAATTTTTTGTGTTTTTGTCAAAGTTC	At2g22720 (SPT2 chromatin protein)	Gene (intron)
						GATCTCGATTTCTATATTTTTGG
T10F5	5703	5804	101	AGAACCAATCGACGTCGTGACCA	1	AGAACCAATCGACGTCGTGACCA	ATCCAAAGATCTTTCCACACAAAGACATAAAACTAAATAACTAAACAAAAGCGAAA	At2g13463 / At2g13469 (unknown protein / transposable element gene)	intergenic region
						AGAACCAATCAACGTCGTGACCA
T11J7	27542	27635	93	AACCGAGACTTGTCTTCCTCCAA	1	AACCGAGACTTGTCTTCCTCCAA	ACAGTGAGATGGTACCATCGTCTCATGGCAAGTGTACAACCAGTCATG	At2g30680 (glucan synthase-like 3)	Gene (5'UTR - exon)
						AACCGAGACTTGTCTTCCTTCAA
T12H3	81275	81405	130	AAATTTCTAAGTTCATAAATTGTTTTGTTGGAGATTCTTTTTGTCTT	1	AAATTTCTAAGTTCATAAATTGTTTTGTTGGAGATTCTTTTTGTCTT	TGTAGATATAAATGAAAGCCCTTTGATCTGTTTTGTT	At2g06590 / At2g06600 (transposable element gene / transposable element gene)	intergenic region or Near transposable element gene
						AAATTTCTAAGTTCATAAATTGTTTTGTTAGAGATTCTTTTTGTCTT
T12J2	9979	10056	77	CAAAGCCGACTTGGTGACCAAGTTTTGTCC	1	CAAAGCCGACTTGGTGACCAAGTTTTGTCC	TGAGCAATGCACGCCAAC	At2g07690 / At2g07700 (Member of the minichromosome maintenance complex, involved in DNA replication initiation / transposable element gene)	intergenic region
						TTTAGCCAACTTGGTGAGCAAGTTTTGTCC
T12J2	24745	24846	101	CATTTATTTAAACTGAAACCAAACATAAGTACTTAA	1	CATTTATTTAAACTGAAACCAAACATAAGTACTTAA	ACATAGCTACAGTTAACTGAAACACTTTTT	At2g07788 / At2g07789 (transposable element gene / transposable element gene)	intergenic region or Near transposable element gene
						CATTTACTTAAACTGAAACCAAACATAAGTACTTAA
T12J2	53420	53494	74	AATTATGTTCTATATATTTCATG	1	AATTATGTTCTATATATTTCATG	CTATTCAACAATATCACATGAAATCTTGT	At2g07750 (DEA(D/H)-box RNA helicase family protein)	promoter
						AATTATGTTCTATATAATTTCAT
T13E11	11823	11897	74	AAGCTTTTAAAATCCCTTATAAATCAT	1	TACCTTTTAAAATCTCTTGTAAAATCC	TATTTAAAATGTCTGTTTAA	At2g07250 / At2g07260 (transposable element gene / transposable element gene)	intergenic region or Near transposable element gene
						ATCCTTTTAAAATACCTTGTAAATCTT
T13E11	12097	12293	196	AAGCTTTTAAAATCCCTTATAAATCAT	2	ATCCTTTTAAAATACCTTGTAAATATT	TTGTTATGCCACTTACATATACTTTTAACAATTGTGAATCAAGTTAAACACTTTTAC	At2g07250 / At2g07260 (transposable element gene / transposable element gene)	intergenic region or Near transposable element gene
						AAGCTTTTAAAATCCCTTATAAATCAT	TTTCTGACATTAACTTATTCTTCTTAAAACGATTGTTAATCAAGTAAACCCCTTTTAA
						AAGCTTTTAAAATCCCTTGTAAATCAT
T13E11	12370	12445	75	AAGCTTTTAAAATCCCTTATAAATCAT	1	AATCCTTTAAAATGTCATATAAATCTT	TCGTTATGCATATAAGCTGTTT	At2g07250 / At2g07260 (transposable element gene / transposable element gene)	intergenic region or Near transposable element gene
						ATGCCTTTAAAATCACTTGTAAATCAT
T13E11	21540	21624	84	TTTAAGAAAATAAATGATTGAGTAATCATC	1	TTTAAGAAAATAAATGATTGAGTAATCATC	CTAATCTTTTATTTGAGGCATCCCC	At2g07280 (unknown protein)	Gene (intron)
						TTTAAAAAAATAAATGATTGAGTAATCATC
T13E11	33304	33448	144	TTACCAATTTAATTCACATTTTTT	2	TTTACAAGTTTATGTTCATTTTTG	GATTATTTATCCACATGGTCAGGATATTTAGTTTTCTTAAAAGCATA	At2g07310 (transposable element gene)	transposable element gene
						TTACCAATTTAATTCACATTTTTT	TTTATTATGTTTTTAACAACTATGTT
						GCCCTTATGAAATTCACATTTTGT
T13E11	60970	61069	99	ACATCAAGTTAATCTACGATAAGTC	1	ACATCAAGTTAATCTACGATAAGTC	CGCCTTAACGTTAGAATAACATAGCCACGTCACATGTTTAACTCAGCTAA	At2g07390 / At2g07395 (transposable element gene / transposable element gene)	intergenic region or Near transposable element gene
						ACATCAAGTTAATCTACGATAATCT
T13H18	11361	11452	91	GTTAAGTCTTTGGTTATAAATTGCT	1	GTTAAGTCTTTGGTTATAAATTGCT	TTTGGTTATGAGATTAAGTCAATTGACAGAAAAATTAACTGA	At2g11135 / At2g11140 (transposable element gene / transposable element gene)	intergenic region
						GTTAAGTCTTTGGTTATAAATTCTA
T13H18	18843	19020	177	TTATTCCTTAAATATATTGGCTATTA	2	TTATTCCTTAAATATATTGGCTATTA	TGTTAGTGATTTTGCTTGATTAGAATTCGGTTGTATAAGGCAAGTCGTAAGCAACA	At2g11150 / At2g11165 (transposable element gene / transposable element gene)	intergenic region or Near transposable element gene
						TTATTGCTTAAATATATTGGCTATTA	AGAAGAAACGAACAGAGAAAGTCCGTGAGCTAATCACGCAAACT
						TTATTGCTTAAATATATTGACTATTA
T13H18	24236	24416	180	CTTTAATAACGATTGTAAATCATGT	3	CTTTAATAACGATTGTAAATCATGT	AAACCCTTTTAAAAACCCTTATAAACCCTTCAAAATCACTTTTTTATC	At2g11165 (transposable element gene)	transposable element gene
						CTTTAAAAACGATTGTAAATCATGT	TAACCCATTTTCAAAG
						CTTTAATTATCCTTGTAAATCATTC	TATACCACTTGCTTATG
						CTTTAAAAATGATTGTAAATTACCT
T13H18	53086	53180	94	TTTCTATATATCTTACATTATTTA	1	TTTCTATATATCTTACATTATTTA	TTAATGTAATAATTCGTTTATTTATTAATGCCGACCACTTGAATGAA	At2g11210 / At2g11220 (transposable element gene / transposable element gene)	intergenic region
						TTTCTATATATCTTACATTATTTA
T13P21	20154	20299	145	ATATATAATCAAGCATAAGGAGTAA	2	ATATATAATCAAGCATAAGGAGTAA	CACAGTAATATATAATCAAGCGTAAGGAGTAACATAGTA	At2g14420 / At2g14430 (transposable element gene / transposable element gene)	intergenic region
						ATATATAATCAAGCGTAAGGAGTAA	GTTAAACTGAAATAAGGAACCCAAAACGATTA
						ATATAAAATGAACCATTCGTTGAAA
T13P21	85591	85710	119	TTAAACCCCTAAACCCAACAAAATTTGTTTGATC	1	TTAAACCCCTAAACCCAACAAAATTTGTTTGATC	TCGATTCTATCCATTAAACATTTTCCAAAAACTTTAACCAACCAGAATCAAA	At2g14540 (serpin 2 (SRP2))	Gene (3'UTR)
						TTAAACCCCTAAACCCAACAAACTTTGTTTGATC
T14C8	73001	73227	226	ATCACATCACTCGACCCCCTGGTCGAGTA	3	ATCAAACCACTCGACCCCCTGGTCGAGTA	GATGTTTCACGACTTCAACAGACCACTCGACCCCCTGGTCGAGTAGAAGACCTCATCACTTC	At2g09865 / At2g09870 (transposable element gene / transposable element gene)	intergenic region or Near transposable element gene
						ACGTCACTACTCGACCCCATGATCGGGTA	CCACCAAAACAACCACTCA
						ATCACATCACTCGACCCCCTGGTCGAGTA	TCATCACCTCCACCACCTGACCATCACTCG
						ATCACATCACTCGACCACCTGGTCGAGTA
T14C8	640	763	123	GGTTTTTCCAAGTTTCAACTCTTGGAAAAATAA	1	GGTTTTTCCAAGTTTCAACTCTTGGAAAAATAA	GATTATTTTGGTGGACTATAAGTGTTGAGTTCGCTCTTCACTGAACTATCTCGTGAAG	At2g09790 / At2g09800 (transposable element gene / transposable element gene)	intergenic region or Near transposable element gene
						GGTTTTTCCAAGTTCCAACTCTTGGAAAAATAA
T14G11	74633	74732	99	GTTAAAGTTTGGATCATTGAATGAG	1	GTTAAAGTTTGGATCATTGAATGAG	CATTTGAAGACTTCTATTATAAAATAGAAATGCGTTACAGTTTAGATAGC	At2g34150 (Encodes a member of the SCAR family)	promoter
						GTTAAAGTTTGAATCATTGAATGAG
T15D9	32303	32408	105	CCTTGGTCGAGTAAATGGATCGAGTAG	1	CCTTGGTCGAGTAAATGGATCGAGTAG	TGGATCGAGTAGGAGGGGCGAGTAGATTAGTCTGCTTCTTCTTCTGAGGTTG	At2g10190 (transposable element gene)	transposable element gene
						CCTTGATCGAGTAAATGGATCGAGTAG
T15D9	57954	58050	96	AACTATATATCTATCAAACCATT	1	AACTATATATCTATCAAACCATT	GAAATGCTATCATTACCTATAATTCCAATCGAATCAAGCTCATTATATTCT	At2g10226 / At2g10230 (transposable element gene / transposable element gene)	intergenic region or Near transposable element gene
						AACTATATATCTTTCAAACCATT
T15D9	76364	76444	80	CACTGAGGACAGTGTAATTCCAG	1	CACTGAGGACAGTGTAATTCCAG	GGAGAGCTGCCAACTCGATATGTCCTTACATCAAA	At2g10250 (transposable element gene)	transposable element gene
						CACTGAGGACAGTGTAATTCTAG
T15D9	92112	92195	83	TTTATTCCGGTAAGATTTGTGGACAA	1	TTTATTCCGGTAAGATTTGTGGACAA	TAACATTCGCCGTCAAATTCATCGGATACTTC	At2g10260 (Unknown protein)	promoter
						TTTATTCCGGTAAGATTTGTGGACAA
T16B23	33964	34062	98	TGATTAGAGTCTGAAGTAGATGT	1	TGATTAGAGTCTGAAGTAGATGT	TGATTGGTGTATTGATTGGAACCTGAAGGTATTGGTTTGTTGTGTGAGTGTTT	At2g04200 / At2g04210 (transposable element gene / transposable element gene)	intergenic region or Near transposable element gene
						TGATTAGAGTCTGAATTAGATGT
T16F16	10128	10268	140	TAAAAACAGGTAGTGTTACCCATACAACAAAGTTTTTCACTTGCTTATATA	1	TAAAAACAGGTAGTGTTACCCATACAACAAAGTTTTTCACTTGCTTATATA	ATGAACATCCAAATCAAACACAGTGCAATATCCAAAAAC	At2g02240 (maternal effect embryo arrest 66 (MEE66))	promoter
						TAAAAACAGGTAGTGTTACCCATACAACAAAGTTTTTCACTTGATTATATA
T16F16	53364	53450	86	AAAAACTTAAGGCCCAATAACCAT	1	AAAAACTTAAGGCCCAATAACCAT	CCAAAAACTGCAAACATATCCAACTCATCATATGTCTAA	At2g02440 (unknown protein)	promoter
						AGAAACTTAAGGCCCAATAACCAT
T16I21	55499	55642	143	GTGTACTATATATTTAAATATAACAAAACAATAACATAAATCTATAG	1	GTGTACTATATATTTAAATATAACAAAACAATAACATAAATCTATAG	ATCATCCTAAAAAAGATAATTTAATTATTAGTAAAAATTATAGGCTCGCG	At2g10820 / At2g10830 (transposable element gene / transposable element gene)	intergenic region or Near transposable element gene
						GTGTACTATATATTTAAATATAACAAAACAATAACATATATCTATAG
T16I21	57408	57506	98	AGATTCAGGCTGTCAAATACAGT	1	AGATTCAGGCTGTCAAATACAGT	AAAGAAGCCTTTTATTTCTTGGATTCGTAGAAAATCAATAAAATCTCTTTGAC	At2g10820 / At2g10830 (transposable element gene / transposable element gene)	intergenic region
						AGATTTAGGCTGTCAAATACAGT
T17A11	21840	21951	111	CACACCATATAGGGACCTGCGACGCTACGTT	1	CACACCATATAGGGACCTGCGACGCTACGTT	GTCCTTCGTGCATGCTTTTCATGAGGTCTTTTATTTGTTGCCCGTAGGTA	At2g13080 (transposable element gene)	transposable element gene
						CACACCATATAGGGACCTGCGACACTACGTT
T17A11	86563	86659	96	ATTTTGAGTTGGTTTATGGGTCAA	1	ATTTTGAGTTGGTTTATGGGTCAA	GCATGGTGGTGAATCTCGTTATGCTTATGTGTATCGCTTTAATAGAAAT	At2g13160 / At2g13170 (transposable element gene / transposable element gene)	intergenic region
						ATTTTGAGTTTGTTTATGGGTCAA
T17D12	13488	13617	129	TTATTTCAAAGAAACAAAAGCATACATCCATACATACTCAT	1	TTATTTCAAAGAAACAAAAGCATACATCCATACATACTCAT	AGTTATAACTACATACATAACATGCTTTAGTGATCACCTTTATTAATG	At2g28480 (RNA-binding CRS1 / YhbY (CRM) domain protein)	promoter
						TTATTTCAAAGAAACAAAAACATACATCCATACATACTCAT
T17M13	31072	31188	116	TGTGTTTTGTTTTATCTGATTTGAAGCTA	1	TGTGTTTTGTTTTATCTGATTTGAAGCTA	CCGTCTATATATTTTACTTGTCATTTTCAGACCTGACAAAGCGATGAGAACGTTTCTCC	At2g02910 (unknown protein)	promoter
						TGTGTTTTGTTTTGTCTGATTTGAAGCTA
T18C6	28777	28949	172	AAAAGTAAGAAACCACATTTCCCTTCGTAAGAC	2	GATTTGATGAAATCCCATTTTCCTTCGTAAGAG	GACTGTAGGAATCCAAAACTTGCTCTTTATATACCGAC	At2g07798 (unknown protein)	promoter
						AAAAGTAAGAAACCACATTTCCCTTCGTAAGAC	CACATTTGGAATCAAAAAAGCCTTCTCCACATGGTG
						AAAAGTAAGAAACCACATTTCCCTTCGTAAGAC
T18E17	30363	30449	86	CACTCGATCACATCACTTGACCCCGAGG	1	CACTCGATCACATCACTTGACCCCGAGG	CCGAGTGTCTTCACCTCCACAACCTGACCAT	At2g12780 (transposable element gene)	transposable element gene
						CACTCGATCACATCACTCGACCCCGAGG
T18E17	47711	47794	83	CGAGGCCGAGTGTCTTCACCTCCAC	1	CGAGGCCGAGTGTCTTCACCTCCAC	AACCTGACCATCACTCGATCACATCACTCGACCC	At2g12832 (transposable element gene)	transposable element gene
						CGAGGTCGAGTGTCTTCACCTCCAC
T18E17	54434	54517	83	CGAGGCCGAGTGTCTTCACCTCCAC	1	CGAGGCCGAGTGTCTTCACCTCCAC	AACCTGACCATCACTCGATCACATCACTCGACCC	At2g12832 (transposable element gene)	transposable element gene
						CGAGGTCGAGTGTCTTCACCTCCAC
T19K21	55345	55419	74	GCAAATTTTACGATGGATTTGCG	1	GCAAATTTTACGATGGATTTGCG	TGGTTTTTCTCTGTAGTCGTAAATCCCTA	At2g12977 / At2g12980 (unknown protein / transposable element gene)	intergenic region or Near transposable element gene
						GCAAAATTTACGATGGATTTGCG
T19K21	65789	65865	76	AAAATGCAATCAACAGGGGATACAA	1	AAAATGCAATCAACAGGGGATACAA	ATAGGGGATACAAATAACAGGTAAATA	At2g13000 / At2g13010 (transposable element gene / transosable element gene)	intergenic region
						AAAGTGCAATCAACAGGGGATACAA
T19L18	48206	48292	86	TTTTTAAGATTAACATAATTTTGG	1	TTTTTAAGATTAACATAATTTTGG	AGTTGAAAGCTAGATGGTGCCGAAAGGAAAAGAGAACAA	At2g26060 / At2g26070 (Encodes a homolog of the yeast Cytosolic Iron-sulfur protein Assembly protein CIA1 / Encodes a predicted membrane protein； RTE1)	intergenic region
						TTCTTAAGATTAACATAATTTTGG
T19L18	68394	68469	75	ATATTTTACAACACGCTCGGATAT	1	ATATTTTACAACACGCTCGGATAT	AATTTTAACTTAGCAATATTTTATATGA	At2g26130 (RING/U-box protein with C6HC-type zinc finger)	promoter
						TAATTTTACAACACGCTCGGATAT
T20B5	63096	63181	85	GAGGAACGAGAGGAGCACTCCAA	1	GAGGAACGAGAGGAGCACTCCAA	GTTGGATAATCACAAAGATTTAGTACAGAGAACTATCATG	At2g40955 (unknown protein)	Gene (exon)
						GAGGAACGAGAGGAGCACTCCAA
T20F6	29690	29776	86	GAACAATTACCCTCATAGGAGCT	1	GAACAATTACCCTCATAGGAGCT	CCTGCAAGAAGGACAAAGTTGTGATGAAGAAACCACTAAAT	At2g02770 (4'-phosphopantetheinyl transferase superfamily)	Gene (exon - intron)
						GAACAATTACCCTCATAGGACCT
T20G20	22913	23027	114	ACAAAAAGAATCTCTAACAAAACAATTTATG	1	ACAAAAAGAATCTCTAACAAAACAATTTATG	TACTTATAAATTTAACAAAACAGAACATAGAACTTTCATTTATATCTACAAAT	At2g05490 / At2g05500 (transposable element gene / unknown protein)	intergenic region or Near transposable element gene
						ACAAAAAGAATCTCCAACAAAACAATTTATG
T20G20	62001	62103	102	AAATGTAGAAATATAAATGTGGACGTACACTAAAACG	1	AAATGTAGAAATATAAATGTGGACGTACACTAAAACG	TACACTACAACGTACACTGTTTGTTGGGC	At2g05562 /At2g05564 (transposable element gene / transposable element gene)	intergenic region or Near transposable element gene
						AAATGTAGAAATGTAAATGTGGACGTACACTAAAACG
T20G20	65793	65882	89	ACCAGTGTACGTACACGTTTCCAA	1	ACCAGTGTACGTACACGTTTCCAA	GAGACGACTGAATTCCCCTGTATCTCCGCCAGGTACACTAAC	At2g05570 (transposable element gene)	transposable element gene
						ACCCGTGTACGTACACGTTTCCAA
T20K9	66331	66406	75	ACCAAAATAGTAAGTGATTCCAA	1	ACCAAAATAGTAAGTGATTCCAA	CTTCTTCAATATTGCTGCAAGGCTGCATGC	At2g22960 (alpha/beta-Hydrolases superfamily protein)	promoter
						ACCGAAATAGTAAGTGATTCCAA
T20P8	11655	11748	93	CGACTAACACTTGAGATTACAACTGATTTG	1	CGACTAACACTTGAGATTACAACTGATTTG	CTACCTTACAATCCCATAACTGTGACCACATTTG	At2g26970 (Polynucleotidyl transferase, ribonuclease H-like superfamily protein)	promoter
						CGACTAACACTTGAGATTACAACTGATTTG
T20P8	49212	49294	82	TACTCCAAAAAGCGAACATGAGA	1	TACTCCAAAAAGCGAACATGAGA	CACTAGATCTCCATGGTATTGCAAAACTTGTCATCAA	At2g27060 (Leucine-rich repeat protein kinase family protein)	promoter
						TACTCCAAAAAGCAAACATGAGA
T20P8	93998	94102	104	AAAGCCAATGAAAACTTCATTTCAGCATAA	1	AAAGCCAATGAAAACTTCATTTCAGCATAA	GCTATAACATAAGGACTGATAATCTTAATGAAAGAGCAAAAAAGA	At2g27130 (Bifunctional inhibitor/lipid-transfer protein/seed storage 2S albumin superfamily protein)	promoter
						AAAGCCAATGAAAACTTCATTTCAGCATAA
T22C12	21318	21421	103	AGGATAAATATTACAAATGTGAAA	1	AGGATAAATATTACAAATGTGAAA	ACTGAAAAAAAGAAGGAAATTTGTATTATCATTTTTAGTTTAATACTTTTAAAATC	At2g14100 / At2g14110 (a member of the cytochrome P450 family / Haloacid dehalogenase-like hydrolase (HAD) superfamily protein)	intergenic region
						GAGGTAAATATTACAAATGTGAAA
T22C12	29380	29464	84	GTATAGGTTTTATATCAATAGCAACA	1	GTATAGGTTTTATATCAATAGCAACA	AAATGAATCTCCTCCATTGAAGAACACATAGGT	At2g14120 (Encodes a dynamin related protein)	Gene (intron)
						GTATAGGTTCTATATCAATAGCAACA
T22C12	43945	44490	545	CATGATTTACAAGTGATTTTAAA	7	CATGATTTACAAGTGATTTTAAA	GGCATAAACAGCTTA	At2g14140 / At2g14150 (transposable element gene / transposable element gene)	intergenic region or Near transposable element gene
						CATGGTTTGCTATCGGTTTTTAA	GGATAATAAAGTGGTAAAG
						CATGATTTACAAGAGATTTTAAA	AGCTTTTAAAAGGGGTTTACTTGATTAACAATCGTTTAAGAAGAATAAGTTAATGTCAGAA
						AATGATTTATAAGGGATTTTAAA	AGCTTGTAAAAGTGTTTAACTTGATTCACAATTGTTAAAAGTATATGTAAGTGGCATAACG
						AAATATTTACAAGGTATTTTAAA	AGGATTTTCAAAGACGTTTTAAACAGGCTTTTACAAAATATGTTAAAAAGGTAAATTATTGGAATTACTATTTAAATTACTTGTAAAGTTTGATAGTAATTTTAGTA
						AACGACTTACAAGACATTTTAAA	AGATTCAAGTTAAAAGCTTGTAAAAGTGTTTAACTTGATTTACAATCGTTTAAAGTATATGTAAGTGGCATAACG
						AAAGATTTACAAGGTATTTTAAA	AGGATTTAAACAGACGTTTTAAAC
						AGGATTTTACAAGAGATTTTAAA
T22C12	58797	58911	114	CCAGTGTCTGGCAATAGACTGTGCAGTGGAGTA	1	CCAGTGTCTGGCAATAGACTGTGCAGTGGAGTA	CAGTTGTCTCGTTTTCTGTCTGTTACTCGATCAGCATACTCGACCACAT	At2g14170 / At2g14180 (methylmalonate-semialdehyde dehydrogenase / transposable element gene)	intergenic region or Near transposable element gene
						CCAGTGTCTGGCAATAGACTGTGCAGTCGAGTA
T22C12	68527	68634	107	TTTCCTGTCTGTTACTCGACCAGCAT	1	TTTCCTGTCTGTTACTCGACCAGCAT	ACTCGACCACATCCAGTTTCTGGCAAGAGATTGTGTAGTCGAGTATAGCTGTTTCA	At2g14180 / At2g14190 (transposable element gene / transposable element gene)	intergenic region
						TTTCCTGTCTGTTACTCGACCACATC
T22C12	73644	73739	95	GTGGGTTATGAGAAGCCGAGATA	1	GTGGGTTATGAGAAGCCGAGATA	GCGTGGATAGCGTGGTCAAGGATTCTTTGACATATTGAGGAACAATATTC	At2g14190 / At2g14200 (transposable element gene / transposable element gene)	intergenic region
						GTGGGTTATGAGAAGCCGAGATA
T23O15	68152	68303	151	TTCATATATCACTCAATTGTAAATAGTACTGCCACATTATTACTCTGTATTTCC	1	TTCATATATCACTCAATTGTAAATAGTACTGCCACATTATTACTCTGTATTTCC	AAAAAGTATTCCCCGTAATTACCAGTATTACACAAATCCTACTG	At2g04340 (Unknown protein)	promoter
						TTCATATTTCACTCAATTGTAAATAGTACTGCCACATTATTACTCTGTATTTCC
T25N22	37562	37644	82	ATTTTATTTTTAGAGATTATATG	1	ATTTTATTTTTAGAGATTATATG	ATATGTAGGTTACATTGTACTCAATTTTATTTTGTTT	At2g07150 / At2g07155 (transposable element gene / transposable element gene)	intergenic region or Near transposable element gene
						ATTTTATTTTTAGAGGTTATATG
T25N22	48396	48531	135	AATTCGCTGTTGTTTTTTGGTTATTATCATCGTCTTCT	1	AATTCGCTGTTGTTTTTTGGTTATTATCATCGTCTTCT	ATCCAATTTTAGAGCGAATTAAGTAGAGATTCGATTTTGTTTAGAGTAGAGAAAATTTCG	At2g07170 (ARM repeat superfamily protein)	Gene (5'UTR)
						AATTCGCTGTTGTTTTTTGGTTATTATCATCTTCTTCT
T26B15	60755	60832	77	CACTTATTACAGTAGCGGTATGTCT	1	CACTTATTACAGTAGCGGTATGTCT	CTTAACGTATTCCACTTATTACGTAATT	At2g32620 (encodes a gene similar to cellulose synthase)	promoter
						CACTTATTCCAGTAGCGGTATGTCT
T26C19	19665	19778	113	ACTATTTGATGTATGATGTTTTGCAAGA	1	ACTATTTGATGTATGATGTTTTGCAAGA	CACTATATTCATTTATTCTATTTTTTTTTGTGAGCGTACCAAACAAATCAAATTAAAT	At2g22180 / At2g22190 (hydroxyproline-rich glycoprotein family protein / Haloacid dehalogenase-like hydrolase (HAD) superfamily protein)	intergenic region
						ACTATTTTATGTATGATGTTTTGCAAGA
T26I20	63144	63230	86	CAATCGACCACTTTGGTAGATTCA	1	CAATCGACCACTTTGGTAGATTCA	GATTTCCTCTATAGCTCTAGTCATGACCAATCGACCACA	At2g14940 / At2g14950 (transposable element gene / transposable element gene)	intergenic region
						CAATCGACCACTTTGCTAGATTCA
T27D6	12440	12540	100	CAATCGAACTACGATAAGGCTTGATCCC	1	CAATCGAACTACGATAAGGCTTGATCCC	TTGGTAGGGTACGTAGGCAGCTCCCCCCAAGAGCAGCCACCACTT	At2g12450 / At2g12460 (transposable element gene / transposable element gene)	intergenic region or Near transposable element gene
						CAATCGAACTACGATAAGGTTTGATCCC
T27D6	14759	14856	97	GTGCACCATCAGCACGAACAGCTC	1	GTGCACCATCAGCACGAACAGCTC	AGCTGCCGGGCGCACCTCCGGTAGGATCCGAGCTCTCTTCGGAGAAGTCA	At2g12460 (transposable element gene)	transposable element gene
						GTGCACCATCAGCACGAACAGCTC
T27D6	21424	21519	95	GAGTATACAATATACATGTTTTT	1	GAGTATACAATATACATGTTTTT	GCGCGTATATGGCTAAACGATTTTAATTTGTACATTGCACTGGCTATGTA	At2g12462 / At2g12465 (Unknown protein / Encodes a member of a family of small,secreted, cysteine rich protein with sequence similarity to the PCP (pollen coat protein) gene family.)	intergenic region
						GAGTATACAATATACATGTTTGT
T27D6	47625	47788	163	ATTTTATAATTAAACGAGGTTAAATATCGGTTTGGGTTTA	1	ATTTTACAATTAAACGAGGTTAAATATCGGTTTGGGTTTA	AAAAATATGATTAGGGTTTAGTTTTTTTATGATAAAATGAGTTTAAATGACGGTTTGGGTTTACAAAGGAGAATTAGGCTTTAG	At2g12490 / At2g12500 (transposable element gene / transposable element gene)	intergenic region or Near transposable element gene
						ATTTTGTAATTAAACGTAATTATATATCGGTTTGGATTAT
T27D6	76139	76257	118	GAATTCAGTTTAAGGGAGGGTAGACTTGTAAC	1	GAATTCAGTTTAAGGGAGGGTAGACTTGTAAC	GCCCGTGTCCCGAGTTAGGGAGTAACCAAGATCTTACACACACCAAATTCGAGGA	At2g12530 / At2g12540 (transposable element gene / transposable element gene)	intergenic region or Near transposable element gene
						AGAATTCAGTTTAAGGGGGGTAGACTTGTAAC
T27K22	65707	65794	87	ACCTAATGCTTTGGCTATTGTATTA	1	ACCTAATGCTTTGGCTATTGTATTA	CCGACACTGAGGGAGAACGTAAGTATCATGATCCCTAA	At2g18070 (unknown protein)	Gene (exon - intron)
						ACCTAATGCTTTGGCTATTATATTA
T28I24	8730	8834	104	TAGGGTTTCAGAGTCGAATTTGAA	1	TAGGGTTTCAGAGTCGAATTTGAA	ATCTTCTTCTTCTACGGCCAAAACGACGCCTGTTTCTGCTTCACCGTCCGTAAATGC	At2g24310 (unknown protein)	Gene (exon)
						TAGGGTTTCGGAGTCGAATTTGAA
T28I24	14223	14313	90	TCAATACGTGTTTAGGTGTATCCA	1	TCAATACGTGTTTAGGTGTATCCA	TCCACTTCCATTCTAAATCGAAATGATGGTACTATGTTTATGT	At2g24330 (Unknown protein)	promoter
						TCAATACGTGTTTAGTTGTATCCA
T28M21	19952	20060	108	TATCATTTGACGTTCTTTGTGTATCAA	1	TATCATTTGACGTTCTTTGTGTATCAA	ATGATTGCAAGTATTGGTTTCACACTATCATAAAACAAATTTTAAAATAACAAAT	At2g39880 (Encodes a putative transcription factor (MYB25).)	promoter
						TATCATTTGACGTTCTTTGTGAATCAA
T28P16	48096	48190	94	ATTTATCATGACTAATAAAAAAA	1	ATTTATCATGACTAATAAAAAAA	GGTTAACATATATATATATACAAGTGGAGTGGAGTAAATCACGGCACAT	At2g31470 (Encodes a F-Box protein DOR (Drought tolerance Repressor) functionally as an inhibitory factor for abscisic acid-induced stomatal closure under drought stress.)	promoter
						ATTTATCATGACTAATGAAAAAA
T29E15	15654	15747	93	ATTAGCACTTACTAATTAAAGTGAAAA	1	ATTAGCACTTACTAATTAAAGTGAAAA	TATATCTAACTTACGGTAACCTTTTATAAATTAATTTCCG	At2g23834 / At2g23840 (unknown protein / HNH endonuclease)	intergenic region
						ATTAGCACTTACTAGTTAAAGTGAAAA
T29E15	61003	61091	88	ATTATATTCAAGTCCTTTTTCAT	1	ATTATATTCAAGTCCTTTTTCAT	CTTACTCAAAATTAATTGGTCATTAGTCAAATGCTCCATTCCC	At2g23970 (Class I glutamine amidotransferase-like superfamily protein)	promoter
						ATTATATTCAAGTCCTTTCTCAT
T30B22	63170	63255	85	AGTCTATTGATATGCCAAAAGAAA	1	AGTCTATTGATATGCCAAAAGAAA	GTAATTCGACAAGTTCTTGAGCCCACTTGTGACTTCTT	At2g47560 (RING/U-box superfamily protein)	promoter
						AGTCTATTGATATGTCAAAAGAAA
T32F6	29509	29612	103	TGATTTCTAAGAAAGACCAGACCTCTGAT	1	TGATTTCTAAGAAAGACCAGACCTCTGAT	TACATATCACCGACAACTTCTGCTTCTTTCCATTTAAGATATCTTA	At2g32291 (transposable element gene)	transposable element gene
						TGATTTCTAAGAAAGACCAGACCTCTGAT
T32G6	65979	66088	109	TCCTGTCCCTTTTATAGCCTCAGCTTGTGTATGTAAAATGCT	1	TCCTGTCCCTTTTATAGCCTCAGCTTGTGTATGTAAAATGCT	GCTGGTCTGTGCACACTCTCTTCTTG	At2g41650 / At2g41660 (unknown protein / MIZ1)	intergenic region
						TCCTGTCCCTTTTACAGCCTCAGCTTGTGTATGTAAAATGCT
ATEM1	21541	21631	90	TTCATTGAAGCAGAATGGGCCCGGTTTAAATC	1	TTCATTGAAGCAGAATGGGCCCGGTTTAAATC	CAAAGCCCAAACAAAACCCATTAGGGT	At3g51820 (Encodes a protein with chlorophyll synthase activity)	promoter
						TTCATTGAAGCAGAATGGGCCCAGTTTAAATC
F1D9	61787	61876	89	ACCAGTGTACGTACACGTTTCCAA	1	ACCAGTGTACGTACACGTTTCCAA	GAGACGACTGAATTCCCCTGTATCTCCGCCAGGTACACTAAC	At3g32397 (transposable element gene)	transposable element gene
						ACCCGTGTACGTACACGTTTCCAA
F1D9	72556	72648	92	TTGATTTCCTCAGATTCATCTTCAGCT	1	TTGATTTCCTCAGATTCATCTTCAGCT	GATTCATCCAACTGCATGAATGAGGCGTTGCAGATCAGA	At3g32405 (transposable element gene)	transposable element gene
						TTGATTTCCTCAGATTCATCTACAGCT
F1D9	93743	93843	100	CATCTACAAACACAGTAACTGGTG	1	CATCTACAAACACAGTAACTGGTG	CAGTGATGCCATCGCAACTACACGAGTTTTTATCCGTGGAAGAAACAAATACT	At3g32445 (transposable element gene)	transposable element gene
						CATCTACAAACGCAGTAACTGGTG
F1I16	48668	48760	92	TTACCAAATATATGAATTGTATT	1	TTACCAAATATATGAATTGTATT	ACTTACCAAATATATGAATTGTATTTCTTATACAATTCCGGTCAAAA	At3g55672 (Plant self-incompatibility protein S1 family)	promoter
						TTACCATATATATGAATTGTATT
F1M23	52167	52425	258	CTGGGGTTGTCACCCATGAGAGGCC	3	CTGGGGTTGTCGCCCAAGAGAGATC	GCCGACGGTAGCAGAGAGTGATTTAGTTGGGCAGAAATCACGTTCGCCGGGAC	At3g320110 (transposable element gene)	transposable element gene
						CTGGGGTTGTCACCCATGAGAGGCC	GCCGACGAGTCCTAACAGAGTCATAATGGGGATGAATTTGGTCCTGTCGGGGG
						CTGGGGTTATCACCCATGAGAGGCC	ACCGGCAGAGATGGATAGTCATGCGTTGGAGCTGAGATCGATTACGTTGGGAT
						CTGTGGTTGTCACCCATGAGAGATC
F1M23	103422	103521	99	GAGGTCCTACTACATCTGCTCTGC	1	GAGGTCCTACTACATCTGCTCTGC	TTATCCCCATCCTTTCCAAAGTGCCAAAAAAAATTAGATCTACCGAGCTACC	At3g32164 (transposable element gene)	transposable element gene
						GAGGTCCTACTACATCTGCTCTGC
F2A19	14642	14738	96	TAATGTGTGTATGTGTGTCACTC	1	TAATGTGTGTATGTGTGTCACTC	CATGCACGGATATGTCGACGTAAAACATCCGTAAAATGTACCCTTGTAACA	At3g61410 (U-box domain-containing protein kinase family protein)	promoter
						TAATGTATGTATGTGTGTCACTC
F2A19	42140	42239	99	ACGGAATGCAGAGGAAAGCTTCGGCGGTG	1	ACGGAATGCAGAGGAAAGCTTCGGCGGTG	TTCATAGGGTCGTAGAAAGGAGAAAAAAAACAGAGAGAAACG	At3g61480 (Quinoprotein amine dehydrogenase, beta chain-like; RIC1-like guanyl-nucleotide exchange factor)	promoter
						ACGGAAGGCAGAGGAAAGCTTCGGCGGTG
F2K15	14559	14641	82	TAACCCACAAACTTGAAACCAATA	1	TAACCCACAAACTTGAAACCAATA	ATGGGTTGGAACTTCAATGCCCAATTTGTGCAGAG	At3g49140 (Pentatricopeptide repeat (PPR) superfamily protein)	Gene (3'UTR)
						TAACCCACAAACTTGAAACCAATA
F2K15	105584	105685	101	CATCTCCACCAAATAACCAATTACTTTT	1	CATCTCCACCAAATAACCAATTACTTTT	GAGGATTATTTTTTTCCTCTTTCAATGTTGATCATGTTGGATAAAC	At3g49350 / At3g49360 (Ypt/Rab-GAP domain of gyp1p superfamily protein / )	intergenic region
						ATCTTCCACCAAATAACCAATTACTTTT
F3H11	19567	19649	82	AAAATCAATGTTATCTCTGTTAA	1	AAAATCAATGTTATCTCTGTTAA	CATGTACCACCATTTCAAGACCCATAGACTTTAATGC	At3g20650 (mRNA capping enzyme family protein)	promoter
						AAAATCAATGTTATCTCTGTTAA
F4B12	17324	17424	100	TTGGGCCAATTCATGGGCCTCTTAT	1	TTGGGCCAATTCATGGGCCTCTTAT	TCATTTTCGAGATTCTCAGATTTTCCTACAAAAAGTTGCTACCAAGCATTT	At3g15130 (Tetratricopeptide repeat (TPR)-like superfamily protein)	promoter
						TTGGGCCAATTCATGGGCCTCTTAT
F4M19	34667	34771	104	TTGGAAGCAGGGATTATCTATCCGAT	1	TTGGAAGCAGGGATTATCTATCCGAT	TTCAGATACCAGTTGGGTTAGTCCAGTTCATGTAGTTCCTAAGAAAGGAGCTG	At3g42054 (transposable element gene)	transposable element gene
						TTGGAAGCAGGGATTATCTATTCGAT
F4M19	59831	59912	81	CATCAGCTACTTGTTCAGTCTCTTCCTC	1	CATCAGCTACTTGTTCAGTCTCTTCCTC	TTGTGCAGCCAAGTCTGAACCAAGAA	At3g42086 (transposable element gene)	transposable element gene
						CATCAGCTACTTGTTCAGTCTCTTCCTC
F4P12	3759	3842	83	AGTTCCACAAAAAATGTTTAGATTT	1	AGTTCCACAAAAAATGTTTAGATTT	TTAGATTACCAAATTAGTTATGGTTACACGAATC	At3g53305 (putative cytochrome P450)	promoter
						AGTTCCACAAAAATATGTTTAGATT
F4P12	34623	34721	98	TAGTGAAACTTGAAGAATTGATTCCACTGGTTCA	1	TAGTGAAACTTGAAGAATTGATTCCACTGGTTCA	AGTGATTCCGCTTTCATGTCTTGGATTGAGC	At3g53390 (Transducin/WD40 repeat-like superfamily protein;)	Gene (intron)
						TAGTGAAACTTGAAGAATTGATTCCACTGGTTCA
F4P13	64887	65026	139	GCTCCATCTCCGGCTTCCAGTTATGGCCCTCAGTATAGTCAAGAGGG	1	GCTCCATCTCCGGCTTCCAGTTATGGCCCTCAGTATAGTCAAGAGGG	TTATGCATCACAGCCTAATAATCCTCCACCACCCACTTATGCTCCC	At3g01650 (Encodes RGLG1 (RING domain ligase 1))	Gene (exon)
						GCTCCATCTCCGGCTTCCAGTTATGGCCATCAGTATAGTCAAGAGGG
F5K20	70330	70408	78	TAGCACTTAAACATCACACTATCT	1	TAGCACTTAAACATCACACTATCT	AGCCTGTGGTAGCACCCTTTGAGTTTGTAAT	At3g53930 (Protein kinase superfamily protein)	Gene (intron)
						TAGCACTTAAACATCACACTTTCT
F5N5	43818	43915	97	TTTTGGTGTTGTGGTTGGAGATG	1	TTTTGGTGTTGTGGTTGGAGATG	AAAAAGAATTTAGTGTGAAAATCACACCAAATATAGTGTTATTCTAACACAA	At3g22940 (F-box associated ubiquitination effector family protein)	promoter
						TTTTAGTGTTGTGGTTGGAGATG
F5N5	58991	59063	72	TTTTAATTGATGTAATTCATATT	1	TTTTAATTGATGTAATTCATATT	GTCCTGGTTCGAGCCCCGTGAAAGAGA	At3g22961 / At3g22968 (Paired amphipathic helix (PAH2) superfamily protein / Upstream open reading frames (uORFs))	intergenic region
						TATTAATTGATGTAATTCATATT
F7K15	5517	5653	136	AAACATAGAACACTTTTTAAAGCTATACAACCATCATCA	1	AAACATAGAACACTTTTTAAAGCTATACAACCATCATCA	CTTTTTATTCAACTCCGCCTTATAGGCCAAGACGGCATGTTATTCAACTCTGCCCACTG	At3g43160 / At3g43170 (maternal effect embryo arrest 38 (MEE38) / unknown protein)	intergenic region
						AAACATAGAATACTTTTTAAAGCTATACAACCATCATCA
F7K15	23656	23734	78	TAAACTATTTGATGCATATAAAAG	1	TAAACTATTTGATGCATATAAAAG	TTGATACAATTAATTAATAATAACTTACCCT	At3g43205 / At3g43210 (transposable element gene / Encodes a kinesin TETRASPORE. )	intergenic region
						TAAACTATTTGATGCATATAAAGC
F7M19	20347	20443	96	TGTGTTATGATTTTACAGTACCTAAT	1	TGTGTTATGATTTTACAGTACCTAAT	TAGCAGTCGCCCTTTTTGTGGACAGGGCACATAATCAATTCACAT	At3g43005 / At3g43020 (transposable element gene / transposable element gene)	intergenic region or Near transposable element gene
						TGTGTTATGATTTTACAGTAACTAAT
F7P3	90963	91051	88	TGTTTCTCCGCCAGGTACACTAA	1	TGTTTCTCCGCCAGGTACACTAA	GACCAGTGTACGTACACGTTTCCAATAGACGACTGAATTCCCC	At3g42763 (transposable element gene)	transposable element gene
						TGTATCTCCGCCAGGTACACTAA
F8A24	55961	56069	108	ATACATCACACTTTCGTGTCTATATACT	1	ATACATCACACTTTCGTGTCTATATACT	GAATCAGTAGGAGAAAACCATTTAGATTTCTTAAATTTTACATGAGTATATGA	At3g09922 (INDUCED BY PHOSPHATE STARVATION1, IPS1)	promoter
						ATACATCACACTTTCGTGTCTATATACT
F8N14	22468	22580	112	CCCCCTTAAACTGAATTCGTCCTCGAATTC	1	CCCCCTTAAACTGAATTCGTCCTCGAATTC	GGCGAGTGATCTTGGTTACTCCCTAACTTGGGACACGGGCGTTACAAGTCTAC	At3g31945 (transposable element gene)	transposable element gene
						CCCCCTTAAACTGAATTCGTCCTCGAATTC
F8N14	30117	30219	102	ATGTGTCTTTGAGACTGCCAAGTCCATAAGGATT	1	ATGTGTCTTTGAGACTGCCAAGTCCATAAGGATT	GCCTCTGGAATCCCTTTCGGTGGACTTGTGCCATC	At3g31955 (transposable element gene)	transposable element gene
						ATGTGTCTTTGAGACTGCCAAGTCCTTAAGGATT
F8N14	35430	35528	98	TGCTTGCGATAGTTGAGTAACAGAG	1	TGCTTGCGATAGTTGAGTAACAGAG	CTTAGAGTACTAAGGAAATCGATTCTTTATGCGTTAAACTATGCATCCC	At3g31960 / At3g31970 (transposable element gene / transposable element gene)	intergenic region
						TGCCTGCGATAGTTGAGTAACAGAG
F9D24	75092	75180	88	GTTGTCTCTTCAGATTCCTCTGGTACGTC	1	GTTGTCTCTTCAGATTCCTCTGGTACGTC	ATTTTCCTCTAGCTCGCTTAGAGCTTTGGTG	At3g58270 (TRAF-like family protein)	Gene (exon)
						GTTGTCTCTTCAGATTCCACTGGTACGTC
F9K21	6813	6944	131	CCGCAGATGGAAGGTCATTGCATCATTCAAGCCAAGAA	1	CCGCAGATGGAAGGTCATTGCATCATTCAAGCCAAGAA	ATATCAAAAATACAGATACAGATAGTGCATGAAACCATCACACTGAAACCGACCCA	At3g45430 (Concanavalin A-like lectin protein kinase family protein)	promoter
						CCGCAGATGGAAGGTCATTGCATCATTCAAGCCAAGAA
F11A12	20934	21032	98	AGGGTTGGGAGGCCTCGGAAGAACGCA	1	AGGGTTGGGAGGCCTCGGAAGAACGCA	GGCAGTGCAATTGCGAAGGAAGAAGAAGTTGTGGAGGAGAAAAAA	At3g02400 (SMAD/FHA domain-containing protein)	Gene (exon)
						AGGGTTGGGAGGCCCCGGAAGAACGCA
F11B9	102892	102983	91	GTTTTGAGAGCAAACGCATACATA	1	GTTTTGAGAGCAAACGCATACATA	TTGGCCATAGACTCGATGGAGAAAGTATAAGAGAGAGTGGGATG	At3g11385 (Cysteine/Histidine-rich C1 domain family protein)	promoter
						GTTTTGAGAGCAAACGCATACATA
F11F8	35780	35920	140	TGTTCATCCTTACATTCTGAATCAGCATTAGAATCAACGGATATACTGGAT	1	TGTTCATCCTTACATTCTGAATCAGCATTAGAATCAACGGATATACTGGAT	TCCTGGTTGTTAAACAAGATGGCAGTTTCTGCAGATGTT	At3g09560 (The PAH1 gene encodes a phosphatidate phosphohydrolase)	Gene (exon)
						TGTTCATCCTTACATTCTGAATCAGCATTAGAATCAACGGATATTCTGGAT
F11F8	66207	66332	125	AGAGCAAAGTAGCTTAGTGGAAGTTTCTGATCCTGA	1	AGAGCAAAGTAGCTTAGTGGAAGTTTCTGATCCTGA	ACCAACAAAGAGTAAACAAGTTTATACTAAAAGAAGAAAGACAAACCTGCAAAC	At3g09670 (Tudor/PWWP/MBT superfamily protein)	Gene (exon)
						AGAGCAAAGTAGCTTAGTTGAAGTTTCTGATCCTGA
F11F8	83066	83145	79	CTTGTGGTATAGAATGATATATA	1	CTTGTGGTATAGAATGATATATA	GTGGTGTTAATCTTGGGGAAAAGCTTTCAGGGAT	At3g09730 (unknown protein)	Gene (intron)
						CTTGTGTTATAGAATGATATATA
F11F8	85488	85562	74	GACAGAACACAAGGTATACTAACTA	1	GACAGAACACAAGGTATACTAACTA	GCTTCTCAATCTTATTGGCCCGTAA	At3g09735 (S1FA-like DNA-binding protein)	Gene (intron)
						GACAGAACACAAGGTATACTAACTA
F11I2	12169	12269	100	CAAATACACAACATATTCAATTCAGTTT	1	CAAATACACAACATATTCAATTCAGTTT	CACAACATAATCATATCCGTTTACACACACTGCCAATTTGCAAAC	At3g30780 (transposable element gene)	transposable element gene
						CAAAAACACAACATATTCAATTCAGTTT
F12A12	5519	5660	141	GCGGCGTGTCATTAAATATAGTCGCAAAATAGACGTAATTT	1	GCGGCGTGTCATTAAATATAGTCGCAAAATAGACGTAATTT	GCCGACTAATATACGACAGCTCGTAATAGTCGTCTAAATAGCGACTATTGGATGACTACA	At3g46482 / At3g46484 (transposable element gene / transposable element gene)	intergenic region or Near transposable element gene
						GCGGCGTGTCATTAAATATAGTCGCAAAATAGACGTAATTT
F12A12	32420	32525	105	AGAAACCGTCGTACTTAACTTGTTG	1	AGAAACCGTCGTACTTAACTTGTTG	GAATGAAATTTCGACCTCTCCTATATTATCTCAAAACTATGCATCACCTTTATTAA	At3g46530 (RECOGNITION OF PERONOSPORA PARASITICA 13, RPP13)	promoter
						AGAAACCGTCGTACTTGACTTGTTG
F12A12	43324	43457	133	GAAATTAATAATGTATTTCGTTTTTCTAATTAAATTA	1	GAAATTAATAATGTATTTCGTTTTTCTAATTAAATTA	AATTAATTAAAATTTAGATATCAAATCTTATATGTTGACTATGATTGGTTATTATTTTTG	At3g46560 / At3g46570 (Encodes a small zinc finger-like protein that is a component of the mitochondrial protein import apparatus. / Glycosyl hydrolase superfamily protein)	intergenic region
						GAAATTAATAATGTATTTCGTTTTTTAATTAAATTAG
F12A12	64976	65216	240	TTTCACAAGAAGCTTCTCAACAAAA	4	TTTCACAAGAAGCTTCTCAACAAAA	ACTTCATCTTCTCCATCATCCAAATCCCA	At3g46613 (Encodes a small is a member of an angiosperm specific gene family)	Gene (exon)
						TTTCACTAGAAGCTTCTCAACAAAA	CCTTCGTCGTCTTCTAGTTCTTCAGATCTCAT
						TTTCAGACGGAGTTTCTCCGCAAAG	CCTAAAACATCGAAGTCTTTGCT
						TTTGTCTAGAAGCTGTTCCACGAAA	TCCTCAGCTGATTTATCTTCCAAGTCTTCTTC
						TCTATCTAGAATCTTGTCAAAGAAA
F12M12	59584	59692	108	AATAGATGTTGTTATTTCTTCAGTCA	1	AATAGATGTTGTTATTTCTTCAGTCA	ATAGCAAAAATCCACTTAGTTGAAAGCAGAGATTAAGGGCAAAAATAACAAGTCATA	At3g46200 / At3g46206 (nudix hydrolase homolog 9 (NUDT9) / encodes a small protein and has either evidence of transcription or purifying selection)	intergenic region
						AATAGATGTTGTTATTTCTTCAGTCA
F13E7	27403	27491	88	AGAGCACGTATGGAAGCTAATAG	1	AGAGCACGTATGGAAGCTAATAG	ATTGAAGGCAATGGAGAAAGCTCAGAACATTTCCGAGGAACA	At3g02820 (zinc knuckle (CCHC-type) family protein)	Gene (exon)
						AGAGTACGTATGGAAGCTAATAG
F13E7	44303	44399	96	TTATTCTGAATATGGGCCGGAAT	1	TTATTCTGAATATGGGCCGGAAT	TCTTTTTTTTTAGAACAAGTGCATAACACGGAAGGAAAAAGATGTTCTAAT	At3g02870 (Encodes a L-galactose-1-phosphate phosphatase, involved in ascorbate biosynthesis)	promoter
						TTATTCTGAATATGGGGCCGGAA
F13E7	63278	63370	92	TTTCATCTTTCATCTCTTCGTCTT	1	CTTCATCTTTCATCTTTCATCTCT	TCGTCTTCGCTTTGTTAACCCACCCCAAGTATTTACGTGCCTTTT	At3g02910 (AIG2-like (avirulence induced gene) family protein)	promoter
						TCTCATCTTTCATCTCTTCGTCTT
F14D17	3566	3681	115	TTATTAAATTGCATACGGAATAGTAAGT	1	TTATTAAATTGCATACGGAATAGTAAGT	TTTTGAGTTTTTATTATATATATGAATGCTACAATTATAGCACATTACATGAAAATACAT	At3g44935 / At3g44940 (Pentatricopeptide repeat (PPR) superfamily protein / Unknown protein)	intergenic region
						TTATTAAATTGCATACGGAAGAGTAAGT
F14D17	34172	34276	104	GTTTACACATATTATACTCTCTTT	1	GTTTACACATATTATACTCTCTTT	CGTGTTAGATGATCTGATTGAGAATACTTTGGCTAATTGGTTTCAAAACTAATATTT	At3g44980 / At3g44990 (unknown protein / Encodes a xyloglucan endotransglycosylase/hydrolase. )	intergenic region
						GTTTACACCTATTATACTCTCTTT
F14L2	10208	10294	86	CGTCAATAGATGATCCAAGTGTTGTGGGG	1	CGTCAATAGATGATCCAAGTGTTGTGGGG	TGAGATGCTGGTATGGTGCAAGGAAGAAC	At3g44450 / At3g44460 (unknown protein / basic leucine zipper transcription factor (BZIP67))	intergenic region
						CGTCAATAGATGATCCAATTGTTGTGGGG
F14L2	17346	17430	84	TTAATAATGATTTTACAAGGATTTTTAAAA	1	TTAATAATGATTTTACAAGGATTTTTAAAA	GGGGTTTAAAAACGTTAATAATGAT	At3g44470 (transposable element gene)	transposable element gene
						TTTACAAGGATTTTTAAAAGGGGTTTAAAA
F14L2	23059	23166	107	AAAAAATAGCAAGCTTTGAACATCAATGTTTCATCTTT	1	AAAAAATAGCAAGCTTTGAACATCAATGTTTCATCTTT	AAGATAATCCTTCGGAGCTATCTATACAGATA	At3g44670 (Disease resistance protein)	Gene (3'UTR)
						AAAAAATAGCAAGCTTTGAACATCAATGTTTCATCTTT
F14L2	76404	76487	83	TCTTAATTAAAGTTACTTCTTTGT	1	TCTTAATTAAAGTTACTTCTTTGT	ATGCTTCGGATATGTTATCTCTAACTCACTTTGTTC	At3g44550 / At3g44560 (Encodes a member of the eight-member gene family encoding alcohol-forming fatty acyl-CoA reductases (FARs) / fatty acid reductase 8 (FAR8))	intergenic region
						TTCATATCCAAGTGACTTCTTTGT
F14O13	18552	18627	75	GGATGATGGCGCGTCACTCATTG	1	GGATGATGGCGCGTCACTCATTG	TGCAAAAATTGTTCATAATTATGGATTTTT	At3g23850 (unknown protein)	promoter
						GGATGATGGCGCGTCACTCATTG
F14O13	63419	63526	107	ATCTTTAATGTACATCTTTTTATAT	1	TTAGATAAATTACATCTTTTTATAT	CTTTAATGTACATCTTTTTATATACATCTTTAATGTACATGAAAACAACATGAACTAA	At3g23960 / At3g23970 (F-box and associated interaction domains-containing protein / F-box family protein)	intergenic region
						ATCTTTAATGTACATCTTTTTATAT
F14P13	20169	20249	80	TATATGGAAGATCTCTGCGCAAATATCA	1	TATATGGAAGATCTCTGCGCAAATATCA	AGGTTAGTCAGAAACATTCTTTTTG	At3g10220 (Encodes a tubulin-binding cofactor)	Gene (Exon – intron)
						TATATGGAAGATCTCTGTGCAAATATCA
F14P22	41720	41796	76	AAATTTGCTCATATAAATTAGAG	1	AAATTTGCTCATATAAATTAGAG	GACTCTCAACAAATGTCTATCCTTCAGTTAT	At3g58530 (RNI-like superfamily protein)	Gene (3'UTR)
						AAATTTGCTCATATAAATTAAAG
F14P22	93578	93709	131	AATATATATAGCTTGATGATGTTT	2	TATACATATAGCATGATCTCATCT	ACAAATATATATAGCTTGATGATGTTTTTTTTTTTTT	At3g58650 (unknown protein)	promoter
						TTTGTCACAAGCTTGATGATGTTT	ATATTTGGTATCCAATGCAGATG
						GAAATATATAGCTTGATGATGTTT
F16B3	89744	89967	223	CCTCCAGGTGATGACGGGAATGGAAACGGAAGCCTAAAGCCAGGGGAACC	1	CCTCCTCCTGATGGAGGGAATGGAAACGGAAGTCTAAAACCAGGCGAACC	GGGAATACCGGGAATACTTCCTCCTCCAGGTGATGACGGGAATGGAAACGGAAGCCTAAAGCCAGGGGAACCAGGAATACCGGGAAGACCAGGAATACCAGGAATACCGGGAATACCGGGATTA	At3g02670 (Glycine-rich protein family)	Gene (exon)
						CCTCCAGGTGATGACGGGAATGGAAACGGAAGCCTAAAGCCAGGAGAACC
F16L2	11343	11504	161	AATTTAGAAAATGGGAGAATTTAAGCGGCCAATATGTGAAGATTGATGTAA	1	AATTTAGAAAATGGGAGAATTTAAGCGGCCAATATGTGAAGATTGATGTAA	ACTAACCAGTGTCATTGTCCCATCTTGAATCTTGATTTGTCTAGGGAAGAAAAAGGGGTC	At3g45780 (Blue-light photoreceptor.)	promoter
						AATTTAGAAAATGGGAGAAGTTAAGCGGCCAATATGTGAAGATTGATGTAA
F16M2	59652	59752	100	ATATTATTTTATATTCAAACATTACATACTA	1	ATATTATTTTATATTCAAACATTACATACTA	GAGTTTGACTTATTATAATTTCCGTTTGTGTGAACTCTG	At3g63320 (Protein phosphatase 2C family protein)	promoter
						ATATTATTTTATATTCAAACATTACATACTA
F17A9	50150	50231	81	TTCCCTTCCTTCCTTAAGGCTACTT	1	TTCCCTTCCTTCCTTAAGGCTACTT	GTCCAAATACTTTGTGTGAACAACGTTGGGGG	At3g07000 (Cysteine/Histidine-rich C1 domain family protein)	Gene (exon)
						TTCCCTTCCTTCCTTAAGGCTGCTT
F17A9	77520	77626	106	AGAGATTCAGACAACAGCTACCGGAGAAATG	1	AGAGATTCAGACAACAGCTACCGGAGAAATG	AATTGCTTTTCATGTTTTTATTTCCATGAAAAGAAAAAGGTTCCA	At3g07070 (Protein kinase superfamily protein)	Gene (5'UTR - exon)
						AGAGATTCAGACAACAGCTACCGGAGAAATG
F18B3	8882	8985	103	TAACACCACCGCCTCCTCCGTATT	2	TAACACCACCGCCTCCTCCGTATT	TAGTATTACTAGATC	At3g50740 / At3g50750 (UGT72E1 is an UDPG:coniferyl alcohol glucosyltransferase which specifically glucosylates sinapyl- and coniferyl aldehydes. / BES1/BZR1 homolog 1 (BEH1))	intergenic region
						TGTAAACACTACCGCCTCCGTATT	CACCACCATCATATCCA
						TAACACCACCGCCTCTTCCGTATT
F18C1	27795	27868	73	AGTACCATTCACAAACATTATAAC	1	AGTACCATTCACAAACATTATAAC	AAATAGGCAACATTGTGCCATTTTGG	At3g05625 (Tetratricopeptide repeat (TPR)-like superfamily protein) or At3g05630 (Encodes a member of the PXPH-PLD subfamily of phospholipase D proteins.)	Gene (3'UTR) or promoter
						AGTACCATTCACAAACATTTTAAC
F18L15	32633	32754	121	TAAAACACAAATGAACAACATGTGGCATCGTCGTTAT	1	TAAAACACAAATGAACAACATGTGGCATCGTCGTTAT	CGCGATACTAATGTTATCAGAATGTGTTCCTAATTTTGATTCTTGTTC	At3g46360 / At3g46370 (unknown protein / Leucine-rich repeat protein kinase family protein)	intergenic region
						TAAAACACAAATGAACAACATGTGGCATCGTCGTTAT
F18L15	84307	84409	102	TCAATAATTAACATATTTAGCATCTAATTAATTA	1	TCAATAATTAACATATTTAGCATCTAATTAATTA	TCATTTTTTAAGACAACCAATCGGAAGCTGCCACG	At3g46460 (ubiquitin-conjugating enzyme 13 (UBC13);)	promoter
						TCAATAATTAACATATTTAGCATCTAATTAATTA
F18N11	39676	39765	89	AATAAAAATTAGTTTTCAAAATGTTAATT	1	AATAAAAATTAGTTTTCAAAATGTTAATT	AAATCTCATGGTATAACTATAATTGGATATCA	At3g45275 / At3g45280 (Encodes a ECA1 gametogenesis related family protein / syntaxin of plants 72 (SYP72))	intergenic region
						AATAAAAATTAGTTTTCAAAATGTTAATT
F18P9	33467	33572	105	TAATATATTAATTATCGGATACCTAGAATTAGGG	1	TAATATATTAATTATCGGATACCTAGAATTAGGG	AAAGCAAACAAACAATTTCTCTTAATATATTACATTCG	At3g42900 / At3g42910 (transposable element gene / transposable element gene)	intergenic region or Near transposable element gene
						TAATAAATTAATTATCGGATACCTAGAATTAGGG
F18P9	59793	59957	164	CACTTACACAACTAAAGTAGACACTT	2	CACTTACACAACTAAAGTAGACACTT	AACATTACACATTACACAATACACTAACA	At3g42930 / At3g42935 (transposable element gene / transposable element gene)	intergenic region or Near transposable element gene
						CACTTACAAAACTAAACCAAACACTT	ACACAACTAAACTAGACACTTCACATCTAAACTAGATACCGCAAACTAATACACTTA
						CACTAATACACTTACACAATACACTT
F18P9	60433	60529	96	CACTTACACAACTAAAGTAGACACTT	1	GACTTACACAACTAAACTAGACACTT	CACAATACACTCACACACATCAATACACTCGGACTCTAATCAATA	At3g42930 / At3g42935 (transposable element gene / transposable element gene)	intergenic region or Near transposable element gene
						CATTCACACATCAAAACCAGACACAT
F21F14	125070	125178	108	CAAACACACATTGGTATAATAATAAT	1	CAAACACACATTGGTATAATAATAAT	AATTGTGTTTTTTTTTTTATATAGAAAAACTCTGCAAAATAATAATAAAGGAAGTTA	At3g2000 (S-adenosyl-L-methionine-dependent methyltransferases superfamily protein)	promoter
						CAAACACACATTGGTTTAATAATAAT
F22J12	69255	69352	97	CTAAAATGATTCTGCCACTCCAGA	1	CTAAAATGATTCTGCCACTCCAGA	CTCAAGTAATTTTCTCTCTAGGCATGTGGTAGACACTATGAAGAAAGCAA	At3g43590 (zinc knuckle (CCHC-type) family protein)	Gene (exon - intron)
						CGAAAATGATTCTGCCACTCCAGA
F22J12	80294	80400	106	TGTATATTACTTACTTTAAGCATAACT	1	TGTATATTACTTACTTTAAGCATAACT	CCTGGTTCAGAAAAGTAGCTTAAGCGAGTGTGAATTTCAGACTCGCCAGGTTA	At3g43610 (Spc97 / Spc98 family of spindle pole body (SBP) component)	Gene (intron)
						TGTATATTACTTACGTTAAGCATAACT
F23N14	61387	61478	91	AGATGAATCTGAGGAAATCAACCTGA	1	AGATGAATCTGAGGAAATCAACCTGA	TCTGCAACGCCTCATTGATGCAATTAGATGAATCAGCTGA	At3g43688 (transposable element gene)	transposable element gene
						AGATGAATCTGAGGAAATCAACTTGA
F24G16	51587	51721	134	TTAATTAAAAAACAAAATACATTATTAATTTCCAAAAA	1	TTAATTAAAAAACAAAATACATTATTAATTTCCAAAAA	TAATAGCCAATCAAAATCAACATATAAGATTTGATATCTAAATTTTAATTAATTTAATT	At3g59870 (unknown protein)	promoter
						TAATTAGAAAAACAAAATACATTATTAATTTCCAAAAA
F24I3	25383	25491	108	TGTGTGTGAATCAATGATCTTTTCTTTGT	1	TGTGTGTGAATCAATGATCTTTTCTTTGT	GAGTGAATCAATGATACTGAAATGGGTTAAAGACTATAAATAGATGAAAGT	At3g57010 (Calcium-dependent phosphotriesterase superfamily protein)	Gene (5'UTR) - promoter
						TGTGAGTGAATCAATGATCTTTTCTTTGT
F24I3	58159	58260	101	TGCCATGTCATTAATTAGCATTTTTA	1	TGCCATGTCATTAATTAGCATTTTTA	CATACCATTTTTACATAGCATTTTAAGATTTTAAACTACAAATTGCGGTT	At3g57090 (Encodes a protein with similarity to yeast FIS proteins.)	Gene (3'UTR)
						TGCCATATCATTAATTAGCATTTTTA
F24I3	84157	84253	96	CTTTTATACAAGTTCAATTCGTTT	1	CTTTTATACAAGTTCAATTCGTTT	AGTGCCCAAATAAACGAGGTCCATATACCCGATAAAACCTTTAATTGGA	At3g57150 (Encodes a putative pseudouridine synthase (NAP57))	promoter
						CTTTCATACAAGTTCAATTCGTTT
F24K9	12466	12599	133	TTGGATTTGGACGATATCAAACCAGAAACCACAAAAAGATGGACAAAGAA	1	TTGGATTTGGACGATATCAAACCAGAAACCACAAAAAGATGGACAAAGAA	GAAGTATCTCCACCTCCTCCGCCTCTTCCGCTTT	At3g11390 (Cysteine/Histidine-rich C1 domain family protein)	Gene (exon)
						TTGGATATGGACGATATCAAACCAGAAACCACAAAAAGATGGACAAAGAA
F24K9	16045	16222	177	AAAAAGATGGACAACAAAGAAGTGC	2	AAGAAGATGGACATGAAAGAAGTGC	CTCCACCTCCTCCACCTTCTGGATTCAAACGATATAAGAAAAAAAGAAGC	At3g11402 (Cysteine/Histidine-rich C1 domain family protein)	Gene (exon)
						AAAAAGATGGACAACAAAGAAGTGC	CTCCACCTCCTCCTCCTCCTCCTCCACCTGTTCTGCCTCATATCCGATCAAGA
						AAAAAGATGGACATCAAAGAAGTGC
F24K9	21912	22000	88	TTTTCTCCTGTGACATGTTGTCTCC	1	TTTTCTCCTGTGACATGTTGTCTCC	CATTTGATGTTTGGAAGCTTTAGTTTCGATTGTTAAAAA	At3g11400 (EIF3G1)	Gene (intron)
						TTTTGTCCTGTGACATGTTGTCTCC
F24M12	91547	91636	89	ATGTTCTATAACTAAACCTTGTAGTTTT	1	ATGTTCTATAACTAAACCTTGTAGTTTT	CTTTTGAGCTATTGTCGGGGTGCCCTGTTAGTGA	At3g51260 (20S proteosomal alpha subunits)	Gene (intron)
						ATGTTCTATAACTAAACCTAGTAGTTTT
F24P17	6057	6145	88	GATTTGGGACGAGTGTAAATGTCTC	1	GATTTGGGACGAGTGTAAATGTCTC	ATACGCTCTTTATTCATAGTATTTATGTATAACGACTGT	At3g06300 / At3g06310 (Encodes a prolyl-4 hydroxylase that can hydroxylate poly(L-proline)and other proline rich peptides / Cox19-like CHCH family protein)	intergenic region
						GATTTGGGACGAGTATAAATGTCTC
F24P17	52797	52872	75	TTTGATCTACATAATTGATATCT	1	TTTGATCTACATAATTGATATCT	ACGTCCTTGTAAGTCCTTTTTTGTTTTTGT	At3g06433 (transposable element gene)	transposable element gene
						TTTGATCTACATAATTGATATCC
F24P17	76096	76182	86	TTACGATATTACCTTCCCACGTTAT	1	TTACGATATTACCTTCCCACGTTAT	GCTTATGCATGATAAAAAAATATTGATGATGCATTCA	At3g06460 (GNS1/SUR4 membrane protein family)	promoter
						TTACGATATTACCTTCCCACGTTAT
F25L23	25969	26047	78	CACCAAAGAAAGGATAAGTTGGTGC	1	CACCAAAGAAAGGATAAGTTGGTGC	TGGTGTGATGAAGTTATCACAGATGATAC	At3g59240 (RNI-like superfamily protein)	Gene (exon)
						CACCATAGAAAGGATAAGTTGGTGC
F25L23	100362	100442	80	ATCTCGTCTCTGATTTGACTGAGAC	1	ATCTCGTCTCTGATTTGACTGAGAC	GACTTGTGCGTATAATCGATTGTTTTTTTGC	At3g59450 (Calcium-binding EF-hand family protein)	Gene (intron)
						AATTCGTCTCTGATTTGACTGAGAC
F26B15	52535	52756	221	ACTCGACCCCCTGGTCGAGTATC	3	ACTCGACCACTAGGTCGTGTGCA	TCTAGCACCATACTCGACCCCCAAGTCGAGTAACTTTGGAGCCATTCTTCCCACCT	At3g42252 / At3g42253 (transposable element gene / transposable element gene)	intergenic region or Near transposable element gene
						ACTCGACCCCCTGGTCGAGTATC	CCCAGCTCAGGCCACTCGATGACGCC
						ACTCGACCCCCTGGTCGAGTATC	ACTTCGCCACACCACCTGACCACACTCGACAATTCACTCTACCAAGTT
						ACTCGACCCCCTGGTCGAGTATC
F26B15	27522	27602	80	TATTTGTATGCAAAAACTAATCAT	1	TATTTGTATGCAAAAACTAATCAT	GATATTCAACATCAATGTTTCCAATAAATGTTT	At3g42220 / At3g42230 (transposable element gene / transposable element gene)	intergenic region or Near transposable element gene
						TATTTGTATGCAAAAGCTAATCAT
F26K9	66939	67013	74	ATAAGATTTGGATATGAATAATG	1	ATAAGATTTGGATATGAATAATG	AAACTGTCTTGTGATTTTTGTCGGTCATC	At3g62750 (beta glucosidase 8 (BGLU8))	promoter
						ATAAGATTTGGATATGAATATTG
F26K24	83960	84060	100	GTTTCAGTTGATTTCTTTGTCTCTTCATC	1	GTTTCAGTTGATTTCTTTGTCTCTTCATC	CCCCTCTTTGTCCATGACTATTCTTGATGGAGCTTCGGTTTTG	At3g11950 (unknown protein)	Gene (exon)
						GTTTCAGTCGATTTCTTTGTCTCTTCATC
F28L1	49906	50004	98	CTGGCATGGGAGTTACGTCAACAA	1	CTGGCATGGGAGTTACGTCAACAA	CGCTATCACAAGAATCATTGTCACCTTCAGTATCATCAGAGTTCTCTTCCG	At3g06220 (AP2/B3-like transcriptional factor family protein)	Gene (exon)
						CTGGCATGGGTGTTACGTCAACAA
F28P10	42882	42983	101	TCATGAGCTAACAATGTTTCTTCTGT	1	TCATGAGCTAACAATGTTTCTTCTGT	TATGGAGTTTATAGTATGTGAATGTGATTGTTGAGAAATCTAACAAATAG	At3g54880 (unknown protein)	promoter
						TCATGAGCTTACAATGTTTCTTCTGT
K3G3	2187	2291	104	TGATATTGACCCCAACATGTGTTACACACCAA	1	TGATATTGACCCCAACATGTGTTACACACCAA	GCTTATATTGGTGAGTCAAGATCCTACCACAAATGTCCAAC	At3g24982 (receptor like protein 40 (RLP40))	promoter
						TGATATTGACCCCTACATGTGTTACACACCAA
K7L4	44883	44982	99	AAAGCCCATCAAATCTCAACAGTGACCGATCTCGTGA	1	AAAGCCCATCAAATCTCAACAGTGACCGATCTCGTGA	TAGAACAAAGTTACCCAGAGTCACTG	At3g15350 (Core-2/I-branching beta-1,6-N-acetylglucosaminyltransferase family protein)	promoter
						AAAGCCCATCAAATCTCAACAGTGATCGATCTCGTGA
K7M2	51649	51738	89	TTGGAAACGTGTACGTACACGGGT	1	TTGGAAACGTGTACGTACACGGGT	GTTAGTGTACCTGGCGGAGATACAGGGGAATTCAGTCGTCTC	At3g24365 (transposable element gene)	transposable element gene
						TTGGAAACGTGTACGTACACTGGT
K7P8	43097	43212	115	GAAAACCCTACAAAACTCTAGTTCTGAAC	1	GAAAACCCTACAAAACTCTAGTTCTGAAC	CTTGCACTTCACTCGTACTCTTTGATTACAAAACGGCTGAGTCCGAGAAGATGGAGGC	At3g24850 (unknown protein)	Gene (exon)
						GAAAACCCTACAAAACCCTAGTTCTGAAC
K10D20	17986	18114	128	TTGTTGAAGAAGCAGGTTAAAAATGTGTGTTTGCT	1	TTGTTGAAGAAGCAGGTTAAAAATGTGTGTTTGCT	CAATTGCTCTGTTTCGTAAGTTTGTTGTTAGTTATATAGTGATGATTCGCGTTTTAAGT	At3g20540 (Encodes an organellar DNA polymerase I)	Gene (exon - intron)
						TTGTTGAAGAAGCAGGTTAAAAATGTGTTTTGCTG
K11J14	45228	45316	88	TTTACTCTACTGTTGTTTACTCA	1	TTTACTCTACTGTTGTTTACTCA	ATTACCCTATCCTCGGGAATTCTTTATCTGATTGAATTCTTTA	At3g30820 / At3g30825 (retrotransposon ORF-1 protein / transposable element gene)	intergenic region
						TTTACTCTACTGTTGTTTACTGC
K13N2	66251	66336	85	TTTTTGATGAATTTTATCAAATATAAAA	1	TTTTTGATGAATTTTATCAAATATAAAA	CACAGTAGCGTAGACTATATTGTTAAATTT	At3g25810 (Terpenoid cyclases/Protein prenyltransferases superfamily protein)	promoter
						TTTTTGATGAATTTTATCAAATTTAAAA
K14A17	65184	65289	105	AAATTGAGTATTTAATAACATAAT	1	AAATTGAGTATTTAATAACATAAT	AAGACCAACTTTCATTTTATTTTTTCAAGCGTGATTTTGAATAGCATTCAAAATCTGC	At3g17100 / At3g17110 (sequence-specific DNA binding transcription factors / transposable element gene)	intergenic region
						AAATTGAGTATTTAATAGCATAAT
K14A17	68832	68933	101	TTATACTAAACAAAACAAAAATTG	1	TTATACTAAACAAAACAAAAATTG	ACAGTCTTTCTTTACTCATTTCAAATGCTGCATTTGACACTCTTTCTTTACTCA	At3g17100 / At3g17110 (sequence-specific DNA binding transcription factors / transposable element gene)	intergenic region
						TTATACTAAACTAAACAAAAATTG
K14A17	90182	90267	85	TAGAGTATATAACCTAAGTTCTAGTA	1	TAGAGTATATAACCTAAGTTCTAGTA	TTGATTTGAATGCTTCATAGTAGATAAGCTCGGC	At3g17180 (serine carboxypeptidase-like 33 (scpl33))	Gene (intron)
						TAGAGTATATAACCTAAGTTCTTGTA
K14B15	31207	31289	82	CAATAGTTCTCCGCTCTCTTCTC	1	CAATAGTTCTCCGCTCTCTTCTC	CTGCACACAAACAAAACAAAGAAATATATAAGCAAAG	At3g23172 (unknown protein)	Gene (exon - intron)
						CAATAGTTCTCTGCTCTCTTCTC
K15M2	50929	51020	91	CTTCCTGATTGGTGGTTATATTT	1	CTTCCTGATTGGTGGTTATATTT	CTTGAACTTTGATACTTAAATGTTTGTGACTTTTGGATATCTAAAC	At3g15020 (Lactate/malate dehydrogenase family protein)	promoter
						CTTGCTGATTGGTGGTTATATTT
K16N12	61865	61991	126	TTTGGTACTACAAAGCCGCAAAATCAGTACTATGCATCATTGC	1	TTTGGTACTACAAAGCCGCAAAATCAGTACTATGCATCATTGC	AAAATCAGTACTATGCATCCGAGAGAGTGTTGAAAAAAAAA	At3g27920 / At3g27925 (Encodes a Myb-like protein that is required for induction of trichome development. / Encodes a DegP protease; nuclear gene encoding chloroplast-targeted protease)	intergenic region
						TTTGGTACTACAAAGCCGCAAAATCAGTACTATGCATCATTGC
K17E7	33248	33331	83	ATTTATAAATATAGATAAAGATT	1	ATTTATAAATATAGATAAAGATT	ATAAATATAGATATACCCGAATTACCATGACTAGATAA	At3g29797 (Encodes a ECA1 gametogenesis related family protein)	promoter
						ATTTATTAATATAGATAAAGATT
K24M9	6380	6483	103	CGAGAGAACACGGAAAATTCAGAATCAGCGGT	1	CGAGAGAACACGGAAAATTCAGAATCAGCGGT	CGAACACGGCGACGGGAGACGGTGACGGTGGCAGAGACGA	At3g18535 (tubulin-tyrosine ligases)	Gene (5'UTR)
						CGAGAGAACACGGAAAATTCAGAATCAGCGGT
MAL21	31435	31518	83	ACTACATTACAAAAATCAGACAAAACT	1	ACTACATTACAAAAATCAGACAAAACT	TTCACGGATTCCTCTTTCTTTTTCATGGGA	At3g20080 / At3g20083 (CYTOCHROME P450 / transposable element gene)	intergenic region
						ACTACATTACAAAAATCTGACAAAACT
MCB17	41467	41571	104	TGAGTTAAAATTCTTAAAATAAAACATAAGTAT	1	TGAGTTAAAATTCTTAAAATAAAACATAAGTAT	AGTAACACATCAAAGGATGCAAGACACTCCATCATACGA	At3g22380 / At3g22400 (Encodes a nucleus-acting plant-specific clock regulator working close to the central oscillator and affecting the circadian gating of light responses / Encodes lipoxygenase5 (LOX5))	intergenic region
						TGAGTTAAAATTCTTAGAATAAAACATAAGTAT
MCP4	35563	35689	126	ACATTGATTTAAATAAAAGAAGAAAAAATACTAAT	1	ACATTGATTTAAATAAAAGAAGAAAAAATACTAAT	TTGATGGAAAAATAATTTTCAGGTAATAACATTCAGATAATTTTCAGATATGAATAC	At3g13870 (GOLGI MUTANT 8)	promoter
						ACATTGATTTAAATAAAAGAAGAAAAAATACTAAT
MDJ14	24680	24776	96	TTAATAAGTATATATGTACTATAATAGTT	1	TTAATAAGTATATATGTACTATAATAGTT	ATAAGTATATATATTTCAAAGTGTGTAAAGGAATGCTAG	At3g26790 / At3g26800 (Transcriptional factor with high similarity to the B3 region of the VP1/ABI3-like proteins / unknown protein)	intergenic region
						TTAATAAGTATATATATACTATAATAGTT
MEB5	20062	20135	73	ACAACAAAACCAATTTTAAGTCTT	1	ACAACAAAACCAATTTTAAGTCTT	TTAGAAATGTTCTACACTGGATCCTC	At3g17845 (unknown protein)	promoter
						ACAACAAAACCTATTTTAAGTCTT
MEB5	45377	45474	97	CTAGGGATATAATAGGCCATTGG	1	CTAGGGATATAATAGGCCATTGG	GTTACCTACCTTTCTGTTTTCAATTATTGTTGTGAAATTATTATAGCTCTTT	At3g17910 (Surfeit 1 (SURF1) mRNA)	Gene (intron)
						CTCGGGATATAATAGGCCATTGG
MED5	34551	34687	136	TCTCTCTCTCTCTCTCTCTCTCT	3	GAAATTTTTCTCTCTCTCTCTCT	CTCTCTCTCTCTCTC	At3g30685 / At3g30690 (transposable element gene / unknown protein)	intergenic region
						TCTCTCTCTCTCTCTCTCTCTCT	CTCTCTCTCTCTCTC
						TCTCTCTCTCTCTCTCTCTCATT	CCATGATTTGTAGCG
						CCTCTCTCTCTCCACGTCTCCAT
MED5	46466	46698	232	GGCACTCGACCTCATGGTCGAGTG	4	GATACTCGACCTCTAGGTTGAGTG	ACGAGGTCGAGTAGTGGTCTGGCAGTGAAGGTGAA	At3g30700 (transposable element gene)	transposable element gene
						GGCACTCGACCTCATGGTCGAGTG	AAGTGATCGAGTGATGGTCTGGTGATGGAGATGAG
						GGCACTCGACCTCGTGGTCGAGTG	GTGAAGTGAAGTGGTGATGTCC
						TCTGCTCGACCTGTGGGTCGAGTG	GTCTCTTGAGATCCTGAAGCT
						CCTACTCGACCTCTTGGTCGAGTG
MFE16	39318	39420	102	TTTAAAACGAATAGGCTCTTCAATT	1	TTTAAAACGAATAGGCTCTTCAATT	TCTGTTTAAAATCAATATGGGCTTTTAGTGTCGGCCCATTAAGTATGTGTTTT	At3g26540 (Tetratricopeptide repeat (TPR)-like superfamily protein)	promoter
						TTTAAAACGAATAGACTCTTCAATT
MFE16	76108	76215	107	ATCGAAAAAGTTATATATACACACT	1	ATCGAAAAAGTTATATATACACACT	ATAAAAGATTTTGTTTTTTTGTCAAAGATAAAATATTTATTTTATTATTTCATCAAAT	At3g26612 / At3g26614 (transposable element gene / transposable element gene)	intergenic region or Near transposable element gene
						ATCAAAAAAGTTATATATACACACT
MFJ20	32754	32871	117	CAGAACCGGCATTGACCAGTGTTGACCGGTGTTAACCGATGTT	1	CAGAACCGGCATTGACCAGTGTTGACCGGTGTTAACCGATGTT	AACCAACATTGACCGATACATTCTACTTTGAT	At3g28380 (P-glycoprotein 17 (PGP17))	promoter
						CAGAACCGGCATTGACCAGTGTTGACCGGTGTTGACCGATGTT
MGF10	59346	59446	100	AAATTGGTATAAAATTTAACTTTTTAAC	1	AAATTGGTATAAAATTTAACTTTTTAAC	AAAAAAAAAAACAATCTGAAAAAAAAAGAAGAAGATAAAGTCGTC	At3g27740 (Encodes carbamoyl phosphate synthetase (CPS) small subunit (carA), also named as VEN6.)	promoter
						AAATTGGTATAAAATTTAACTTTTTAAC
MGH6	6497	6580	83	TTCTAGGTAGTCCTGAGCTTGTTT	1	TTCTAGGTAGTCCTGAGCTTGTTT	CGGCTTTCCCATCTTGTATTAGCCATAGATTCAGCC	At3g12915 / At3g12920 (Ribosomal protein S5/Elongation factor G/III/V family protein / Encodes one of the BRGs (BOI-related gene) involved in resistance to Botrytis cinerea)	intergenic region
						TTCTAGGTAGTCCTGAGCTTGTTT
MGH6	35274	35381	107	TCGTAAAACTGATTGGGTCATGCAT	1	TCGTAAAACTGATTGGGTCATGCAT	GAGTTTCGTCTCCAAGGAAAACTTCTTCACCACTCCCCTAATTCTCTCGAGGTATTAC	At3g12977 (NAM (No Apical Meristem) domain transcriptional regulator superfamily protein)	Gene (exon - intron)
						TCGTAAAACCGATTGGGTCATGCAT
MHC9	4633	4729	96	CCTAAGCCTTTGAAGAGAAACAGAGGAG	1	CCTAAGCCTTTGAAGAGAAACAGAGGAG	GAGATGGAGGAACTACTGAGACTACAACAACAACAACAAAA	At3g21330 (basic helix-loop-helix (bHLH) DNA-binding superfamily protein)	Gene (exon)
						CCTAAGTCTTTGAAGAGAAACAGAGGAG
MHP21	961	1117	156	TCTTGTGATTCCAAACTTAGCAAT	2	TTGTACGATTCCAAACTTAGCAAT	TTTACGGCGAGTAGAATTGAAACATTCTTGCATCACAACT	At3g19090 (LA RELATED PROTEIN 6C, LARP6C)	promoter
						TCTTGTGATTCCAAACTTAGCAAT	CGGGAAGACAACAAAAGTACAAAATCAACCCTGGGCTTTTGTCTT
						GTTTGTGATTCCAAACTTAGCAAT
MIE1	6593	6675	82	GTTGAGAATGTTAGACAATCATATTAAT	1	GTTGAGAATGTTAGACAATCATATTAAT	CAATCATATTTAATATGATTGAATTAT	At3g14520 (Terpenoid cyclases/Protein prenyltransferases superfamily protein)	promoter
						GTTGAGAATGTTAGACAATCATTTAATA
MIE1	64827	64942	115	ATACAGAACAAAAACAAAGGGAACAGAGAGAT	1	ATACAGAACAAAAACAAAGGGAACAGAGAGAT	ATGTAACTTTTTTTTTTATTGAAGTAAAATATTATAACAACCCGTTGAAGAA	At3g14690 (putative cytochrome P450)	promoter
						ATACAGAACAAAAACAAAGGGAACAGAGAGAT
MIE1	73096	73182	86	ACCATTAATAATGACAGAGATCAA	1	ACCATTAATAATGACAGAGATCAA	TTTAATATGTTATCTTATCTTTATCAAATTTATTGAATT	At3g14720 (member of MAP Kinase)	promoter
						ACCATTTATAATGACAGAGATCAA
MIF6	9520	9617	97	AACAATACTATTGGGCCATAAAAACTC	1	AACAATACTATTGGGCCATAAAAACTC	GAGGCCCAAACCCGGTGACTAATTGCTGACATTTTTACGACTAC	At3g30743 / At3g30751 (transposable element gene / transposable element gene)	intergenic region or Near transposable element gene
						AACAATACTATTGGGCCAAAAAACTCA
MIF6	31784	31865	81	AGAGTTTAGAGCACTCTCTAGTT	1	AGAGTTTAGAGCACTCTCTAGTT	ACACTAGTTCTTGTGATTTTTTATTGTGATTGTGCA	At3g30746 (transposable element gene)	transposable element gene
						AGAGTTTAGATCACTCTCTAGTT
MIF6	51617	51717	100	GTAACATAGAAAACTTTCCCACCA	1	GTAACATAGAAAACTTTCCCACCA	CACGGTCAGAAAACTCAGCCGTTTCATTGTTACATTTCCTGCCAAACTCAACT	At3g30748 / At3g30750 (transposable element gene / transposable element gene)	intergenic region or Near transposable element gene
						GTAACCTAGAAAACTTTCCCACCA
MIF6	57401	57499	98	AAACATCAAGTTAATATACGATAA	1	AAACATCAAGTTAATATACGATAA	GTCCGCCTTTACGTTAGCATAACTCAGCCATCACACACGAATAACTCAGCC	At3g30760 / At3g30763 (transposable element gene / transposable element gene)	intergenic region or Near transposable element gene
						AAACATCAAGTTAATCTACGATAA
MIL15	56416	56516	100	GCAATTCCATTTGAGACCGGAGTG	1	GCAATTCCATTTGAGACCGGAGTG	ATTCACGGAAAGAGGGGTTGTAATTTATAGGGACTTTGTATCCCTTGAGGATT	At3g30219 / At3g30220 (transposable element gene / unknown protein)	intergenic region
						GCAATTCCATTTGAGACCAGAGTG
MIL15	80421	80528	107	CTGGCAACAGACTGTGCAGTCGAGTA	1	CTGGCAACAGACTGTGCAGTCGAGTA	CAGTTGTCTCATTTCCTGTCTGTTACTCGACTAGCATACTCGACCACACCGAAGGG	At3g30250 / At3g30260 (transposable element gene / AGAMOUS-like 79 (AGL79))	intergenic region
						CTGGCAACAGACTGTGCAGTCGAGTA
MKA23	65075	65210	135	AAATTCCATATAAAACCATGATAACATAAAT	1	ACTTTACATATAAAATCATAATAAAAATATA	TAAATTAAACATAAAATTCCATATAAAACCATGATAACATAAATTAAATAGAAAAAAATATATAAATTACACAG	At3g22235 (unknown protein)	promoter
						AAATTACATATAAAACCATGATAACATAAAT
MKP6	28344	28439	95	ATGATTTTAGCTCTAATTCATGGA	1	ATGATTTTAGCTCTAATTCATGGA	GGAGAAATCTTGGTGTCACTCCCCACGGCGGCTTAGGATTGAAAATAT	At3g17560 (F-box and associated interaction domains-containing protein)	Gene (exon)
						ATGATTTTAGCTCTAATTCATGGA
MLD14	50852	51079	227	TGGCGTAGGAGGAGTGGGAGTAACATCAGGAGGACTTGGCACGGATGG	2	TGGCGTAGGAGGAGTGGGAGTAACATCAGGAGGACTTGGCACGGATGG	CGTAGGAGGAGTGGGAGTAACATCAGGAGGACTTGGCACAGA	At3g19430 (late embryogenesis abundant protein-related / LEA protein-related)	Gene (exon)
						TGGCGTAGGAGGAGTGGGAGTAACATCAGGAGGACTTGGCACAGATGG	TGTAGGAGTTGGAGGCGGTGGTGAAACTGGCGGAGGGGGACT
						TGGCATAGGATCAGTAGGAACTGGTGGAGTGGGACTTGGCACAGAAGG
MLD15	37736	37819	83	AATTGATTATATATAGTAACAGT	1	AATTGATTATATATAGTAACAGT	TAAAACACTCAAAGAACAACTTTAGCTTCTTCCATTTA	At3g28870 (Histone deacetylase interacting)	Gene (exon - intron)
						AATTGACTATATATAGTAACAGT
MLJ15	12563	12652	89	TTGTTTCAGATTTGGGGTTTACAA	1	TTGTTTCAGATTTGGGGTTTACAA	GAGAATTCTCCTGATACAACGAAGAAGATGAAACAAACTGAT	At3g26680 (involved in a SNM-dependent recombinational repair process of oxidatively induced DNA damage.)	Gene (exon)
						TTGTTTCAGAGTTGGGGTTTACAA
MMF24	10645	10737	92	AGATCGTTTTCTACTATGATAATTA	1	AGATCGTTTTCTACTATGATAATTA	AATCAAAAACGATAATTATGCTTGTTTGATTCTCTAATACTTC	At3g29290 / At3g29300 (embryo defective 2076 (emb2076) / unknown protein)	intergenic region
						AGATCGTTTTCTGCTATGATAATTA
MMG15	52958	53035	77	TTATGTTGCTAACCAATGCTTTTT	1	TTATGTTGCTAACCAATGCTTTTT	TGCTATCAGCCGTCTTACTTAATATAGAAC	At3g28080 (nodulin MtN21-like transporter family protein)	Gene (intron)
						TTATGTTGCTAACCAATACTTTTT
MMJ24	6260	6349	89	CAAAACTTAGTGATAAAAATTTA	1	CAAAACTTAGTGATAAAAATTTA	GTATCATCATCATCACTCTCTAAATTACTATCATTAAAGTATAA	At3g27480 (Cysteine/Histidine-rich C1 domain family protein)	promoter
						CAAAACTTAGTGATAAAAATTTA
MOB24	76436	76527	91	TATGACACAAAGATGGAGTGGTAAATT	1	TATGACACAAAGATGGAGTGGTAAATT	GGATGGAAATATGAGGAAGGTGAAAAGGTGGGGATGTT	At3g24620 / At3g24630 (Encodes a member of KPP-like gene family / unknown protein)	intergenic region
						TATGATACAAAGATGGAGTGGTAAATT
MOD1	13865	13940	75	TTAGTTCTTAGATAAATTAAGTAT	1	TTAGTTCTTAGATAAATTAAGTAT	TAAATCCAATATTTCAATTCAATTAATC	At3g29670 (Encodes a malonyltransferase that may play a role in phenolic xenobiotic detoxification.)	promoter
						TTAGTTCTTAGATAAATTAGGTAT
MOD1	35090	35240	150	ATTCATATATCACTCAATTGTAAATAGTACTGCCACAGTATTACTCTGTATTTC	1	ATTCATATATCACTCAATTGTAAATAGTACTGCCACAGTATTACTCTGTATTTC	CAAAAGTATTCCCCGAAATTACCAGTATTACACAAATCCTACT	At3g29710 (transposable element gene)	transposable element gene
						ATTCATATATCACTCAATTGTAAATAGTACTGCCACAGTATTACTCTGAATTTC
MOJ10	73107	73232	125	GTATAAACTTATGTATTAGTATGAAACTACCATGTGAGT	1	GTATAAACTTATGTATTAGTATGAAACTACCATGTGAGT	TATTAGATGACCATATGGACTAGACTGCTTGGATAGTTTCTTGTTCAT	At3g27130 / At3g27140 (P-loop containing nucleoside triphosphate hydrolases superfamily protein / Protein phosphatase 2C family protein)	intergenic region
						GTATAAACTTATGTATTAGTATGAAACTACCATGTGAGT
MQD17	1342	1429	87	CAAACAACAACACAAGCAAGGTTGA	1	CAAACAACAACACAAGCAAGGTTGA	TGAAGAAGAGGTGGACTTGCAGTTGCAGGCTAAGGAGA	At3g15550 (unknown protein)	Gene (exon)
						CAAACAACAACACAAGCAAGGTGGA
MQP15	51251	51356	105	ATTGGTGTGGAGACGGCTTTTGCAT	1	ATTGGTGTGGAGACGGCTTTTGCAT	CAGTCATGTTGTAAGTGTGAAGCATATCCAAAATTTACTTCCAATGCGATAAGTGA	At3g30582 (transposable element gene)	transposable element gene
						ATTGGTGTGGAGACGGCTTTTGCAT
MRC8	76205	76319	114	AATATACTAATGCAGAATTTATATCAAAAGTATTTTATTTC	1	AATATACTAATGCAGAATTTATATCAAAAGTATTTTATTTC	TTTGTGTCTTTCATAGTTTATTAGTTAACCACA	At3g18220 (Phosphatidic acid phosphatase (PAP2) family protein)	promoter
						AATATACTAATGCAGAATTTATATCAAAAGTATTTTATTTC
MSD21	17584	17663	79	TTTTAAATTTTGATATCATCAATTT	1	TTTTAAATTTTGATATCATCAATTT	ACATACTAACATGCTTGTTTCGTAGGACCG	At3g21730 (AT3G21730 dihydroneopterin aldolase activity； FOLB3 )	Gene (intron)
						TTTTAAATTTTGATATCACCAATTT
MSD24	8080	8239	159	ATTTTGATGTGTTAAAATGTAAT	2	AATTTGAATTTTTTAAATGTTAA	AGTATGAACATTACTAATTGTTTGTTCAGATTTATAAAACACAGTACCT	At3g24650 (ABA INSENSITIVE 3；SUGAR INSENSITIVE 10)	promoter
						ATTTTGATGTGTTAAAATGTAAT	CGGGAAAATAGGAATTTTCCCAAGAAAAAAAAATACACTAAA
						ATTTTGATGTGTTAAAATGTAAT
MSJ3	23433	23708	275	ATGATTTACAAGGGATTTTAAAAGCTT	3	ATGATTTACAAGTGATTTTAAAGGCAT	AAACAGCTTACATGGTTTGCTATCGGTTTTTAAGGATAATAAAGTGGTAAAGC	At3g30450 / At3g30455 (transposable element gene / transposable element gene)	intergenic region or Near transposable element gene
						ATGATTTACAAGGGATTTTAAAAGCTT	TTAAAAGGGGTTTACTTGATTAACATTCGTTTAAGAAGAAAAAGTTAATGTCAGAAA
						ATGATTTATAAGGGATTTTAAAAGCTT	GTAAAAGTGTTTAACTTGATTCACAATTGTTAAAAGTATATGTAAGTGGCATAACGA
						AATATTTACAAGGTATTTTAAAAGGAT
MSJ3	19290	19440	150	TCTTAAAACGACTTGTAATGACT	2	TCTTAAAACGACTTGTAATGACT	TTGAAAAATGGTTTTACAAGGGTTTTTAAAGT	At3g30440 / At3g30450 (transposable element gene / transposable element gene)	intergenic region or Near transposable element gene
						TCTTTAAACGACTTGTAATGACT	ATGTTTATGTTTCGAAAACTACAAATGCATAATAGATTTACAAAAATGGT
						TTTTAAAACCATTTCAAAAAACT
MSJ3	23811	23982	171	ATGATTTACAAGGGATTTTAAAAGCTT	2	ACGACTTAGAAGACATTTTAAAAGATT	CAAGTTAAAAGCTTGTAAAAGTGTTTAACTTGATTTACAATCGTTTAAAGTATATGTAAGTGGCATAACGA	At3g30450 / At3g30455 (transposable element gene / transposable element gene)	intergenic region or Near transposable element gene
						AAGATTTACAAGGTATTTTAAAAGGAT	TTAAACAGACGTTTTAAACA
						GGATTTTACAAGAGATTTTAAAAGGTA
MTC11	19921	20048	127	TTTTTCTAGATCAACAATTTTATTTCCTCTCATTTAAA	1	TTTTTCTAGATCAACAATTTTATTTCCTCTCATTTAAA	CTCCTATCTATGATGATTCATATGAGATTCACACAAGCACAAGCTCTTCAGT	At3g26165 / At3g26170 (transposable element gene / putative cytochrome P450)	intergenic region or Near transposable element gene
						TTTTTCTAGATCAACAATTTTATTTCCTCTCAATTTAA
MTC11	77575	77661	86	TTTAAAAGAGAATGAATGAGCAAAA	1	TTTAAAAGAGAATGAATGAGCAAAA	TAAAAAGTTGGAATATAAAACCCAAGTATTTTTTATC	At3g26270 (putative cytochrome P450)	promoter
						TTTAAAAGAGAATGTATGAGCAAAA
MTO24	53171	53264	93	AAATACATATGAAATAGTTATGTGATATA	1	AAATACATATGAAATAGTTATGTGATATA	TGTTTGATAATTAAACTTTTTTTTTTGGTTTTATTA	At3g29618 / At3g29620 (transposable element gene / transposable element gene)	intergenic region
						AAATACATATGAAATAGTTATGTGATATA
MTO24	74580	74664	84	GAGATCATGAATTTTGAGTTCCAA	1	GAGATCATGAATTTTGAGTTCCAA	CGTAAAAATGTCTACATTATCATCATGAGATTGTGGC	At3g29634 (transposable element gene)	transposable element gene
						GAGATCATGAATTTTGAGTTCCAA
MUO10	8796	8940	144	TGTCCTTTTGGATTAAGTGGACCAATAAATAATCAATTTCACTTTGGATTGG	1	TGTCCTTTTGGATTAAGTGGACCAATAAATAATCAATTTCACTTTGGATTGG	ACAAAATACCAGACCGGTCGGACCGGTTTAATCGAAAAAAT	At3g29330 (unknown protein)	promoter
						TGTCCTTTTGGATTAAGTGGACCAATAAATAATCAATTTCACTTTGGATTGG
MUO10	42563	42650	87	TTGTGCTTAGGGTTGTTTGTAAATAA	1	TTGTGCTTAGGGTTGTTTGTAAATAA	CTGGGGTCTTCCATAAGTAAGTAACAATGAGAAAAC	At3g29390 (Nuclear localized K-homology containing protein that interacts with AS1.)	Gene (intron)
						TTGTGCTTAGGGTTGTTTGAAATAAA
MVA11	26794	26891	97	GCAGTCAAGCACATATGAAGGTGGACCGCTGGAAGT	1	GCAGTCAAGCACATATGAAGGTGGACCGCTGGAAGT	AGACTGCCAAATCTTCGGTAAAATTG	At3g30396 / At3g30400 (transposable element gene / transposable element gene)	intergenic region
						GCAGTCAAGCACATATGGAGGTGGACCGCTGGAAGT
MVA11	29124	29194	70	CACAGAAAGAGGCATCAAATTAA	1	CACAGAAAGAGGCATCAAATTAA	TTGATGTGATGCCTAGGCGCTTTGA	At3g30400 (transposable element gene)	transposable element gene
						CATAGAAAGAGGCATCAAATTAA
MVA11	67997	68100	103	TCGAGTGGTGTGATGGTGATACTCGAC	1	TCGAGTGGTGTGATGGTGATACTCGAC	TTCCGGGTAGAGTGATGAGGTCGAGTAGTGGTCTGGCAATGGGATGAAGA	At3g30416 (transposable element gene)	transposable element gene
						TCGAGTGGTGTGATGGTGATACTCGAC
MWE13	13395	13477	82	CATATATATTAGTTTAGATTTAA	1	CATATATATTAGTTTAGATTTAA	TCGGATCATTCAAAATTTTACGTATTTATCGAATTGT	At3g29572 / At3g29575 (transposable element / ABI five binding protein 3 (AFP3))	intergenic region
						CATATATATTAGTTTAAATTTAA
MWL2	52496	52593	97	GAACAATTACTAAGATCAAGATTTTG	1	GAACAATTACTAAGATCAAGATTTTG	AAGATTAATGGCATTTCCTATAGAAGATGGGAGCTCCACCAAACTA	At3g25510 (disease resistance protein)	Gene (exon)
						GAACAATTACCAAGATCAAGATTTTG
MXO21	4840	4921	81	TTAATTTAAGGTGGTCTGATCTAA	1	TTAATTTAAGGTGGTCTGATCTAA	CCCACATTAATTAGAAAACATACACAGCTTCTTG	At3g29187 / At3g29190 (transposable element gene / Terpenoid cyclases/Protein prenyltransferases superfamily protein)	intergenic region
						TGAATTTAAGGTGGTCTGATCTAA
MYF5	16659	16763	104	AAAAATTTAAAGACACTGTTATTTTT	1	AAAAATTTAAAGACACTGTTATTTTT	TTATGCAATAGGGATGGTCTCCCACTGTACCATTTTTTTTTTTTTTTTTAAAA	At3g27170 (member of Anion channel protein family)	promoter
						AAAAAATTAAAGACACTGTTATTTTT
MYF5	29161	29248	87	AAACAAACACATCATAATCTGATCCATAAAA	1	AAACAAACACATCATAATCTGATCCATAAAA	AGTACCATAAAAGATGGCACCATCAT	At3g27180 / At3g27190 (S-adenosyl-L-methionine-dependent methyltransferases superfamily protein / URIDINE KINASE-LIKE 2)	intergenic region
						AAACAAACAAATCATAATCTGATCCATAAAA
MYF24	65721	65812	91	ATAATCTACATATAGCTATATTA	1	ATAATCTACATATAGCTATATTA	TATACCACCGCAAGGTTGTGTATAGTATATAGTAGGAATCCGTATC	At3g18485 / At3g18490 (IAA-LEUCINE RESISTANT 2 / Encodes ASPG1 (ASPARTIC PROTEASE IN GUARD CELL 1))	intergenic region
						ATCATCTACATATAGCTATATTA
MZB10	34322	34446	124	AATACGGAAGAGGCGGTGGTGTTA	2	CAAAAGTAAACGGCGGTGGTGATG	AATACGGAAGAGGCGGTGGTGTTATGGATATGGTGGTG	At3g09070 / At3g09080 (Encodes a a polarly localised membrane-associated protein that regulates phloem differentiation entry. / Transducin/WD40 repeat-like superfamily protein)	intergenic region
						AATACGGAGGCGGTAGTGTTTACA	GATCTAATAATACTA
						AATACGGAGGAGGCGGTGGTGTTA
MZE19	12994	13096	102	ATCCTATGATTTCACACTAACAAATGCGGGCAATCATAT	1	ATCCTATGATTTCACACTAACAAATGCGGGCAATCATAT	CTCTTCACTCATTCTTGTCACCCAT	At3g19970 (alpha/beta-Hydrolases superfamily protein)	Gene (intron)
						ATCCTATGATTTCACACTAACAAATGCGTGCAATCATAT
MZN14	23005	23100	95	GTTGCTTGCGATAGTTGAGTAACA	1	GTTGCTTGCGATAGTTGAGTAACA	TGACTTAGTACTAAGTGAATCAATCTTTAATGTGTCGAACTATGCGTC	At3g28600 (P-loop containing nucleoside triphosphate hydrolases superfamily protein)	promoter
						GTTGCTTGCGAAAGTTGAGTAACA
MZN24	5508	5616	108	ACCTGATGAAACCCAGGTTCATGAG	1	ACCTGATGAAACCCAGGTTCATGAG	TCAATGTAACACCAAGCTCATGTATAATAGAGTATAAACTGGAGCTTAATGTGGAAATA	At3g21900 (Receptor-like protein kinase-related family protein)	promoter
						ACCTGATGAAACCCAGGTTCATGAG
T1O13	53132	53222	90	AAATTACTATTTTGATGACCAAAA	1	AAATTACTATTTTGATGACCAAAA	ATTGTGTTTAATTGCTACAATAACTCATAAAATGTAAGGGTCA	At3g31908 / At3g31909 (transposable element gene / transposable element gene)	intergenic region
						AATTAGCTATTTTGATGACCAAAA
T2J13	33152	33249	97	CAATGTTCAGCAAGAAATGAAACA	1	CAATGTTCAGCAAGAAATGAAACA	TGATACCGATAGTAAAGAAAAATCCAGCCAATTTCAATCAACAATCACAA	At3g49010 (Encodes 60S ribosomal protein L13)	Gene (intron)
						CAATGTTCAGCAGGAAATGAAACA
T3A5	55979	56082	103	TCATCTCTTATTTTACTTCTTTATATCTACAAT	1	TCATCTCTTATTTTACTTCTTTATATCTACAAT	TTCTTTTTTGTATTAATACAAATACTTCAATTTTAAAG	At3g50700 / At3g50710 (zinc finger protein, similar to maize Indeterminate1 (ID1) / F-box/RNI-like/FBD-like domains-containing protein)	intergenic region
						TCATCTCTTATTTTACTTCTTTATATCTGCAAT
T4C21	39327	39436	109	GATTTTAAATTAATAGCACAACCTAT	1	GATTTTAAATTAATAGCACAACCTAT	CAAAGTTAAGAAACAACTCAGCTTTTTCATTAGAGACCATACTTTTGAAATTTTGTTG	At3g60700 (Unknown protein)	promoter
						GATTTTAAATTAATAGCACAATCTAT
T4P3	72255	72544	289	ATTTGAACTAATCAGTCGAACCGGAT	5	ATTTGGACTTCTTAGTCGAGCCATTT	GGACTTTAGTCGAACCGGATGAACT	At3g33230 / At3g33225 (transposable element gene / transposable element gene)	intergenic region or Near transposable element gene
						ATTTGAACTAATTAGTCGAACCGGAT	GAACTATACAGGTCGAACC
						GTTTGAACTAACTAGTCGAACACATT	TGAACCATTTGATCTAATCAGTCGAACCAAATTGAACC
						ATTGGAACTAATAAGTCGAACCGGAT	AATCCTAGTGTTGAACTATCTGAACT
						ATTTGAACTAATCAGTCGAACCGGAT	GAACTATTTGAACTAGCAGTTGAACC
						GGATGAACTAATCGGTTGAACCAAAG
T4P3	16518	16603	85	TTGTCGCTTTCTCTTCTCCGATTA	1	TTGTCGCTTTCTCTTCTCCGATTA	ACTTAAACGGCGATTATTCCGGCGATTCTTGGAAAATT	At3g33585 / At3g33575 (transposable element gene / transposable element gene)	intergenic region or Near transposable element gene
						TTGTCGTTTTCTCTTCTCCGATTA
T4P3	63356	63483	127	TACTCGACTGCACAGTCTGTTGCCAGACACTGGGTGTGGTCGAGTA	1	TACTCGACTGCACAGTCTGTTGCCAGACACTGGGTGTGGTCGAGTA	TACTGGTCGAGTAACAGACAGGAAACAAGATAACTG	At3g33448 / At3g33377 (transposable element gene / transposable element gene)	intergenic region or Near transposable element gene
						TACTCGACTGCACAGTCTGTTGCCAGACACTGGGTGTGGTCGAGTA
T5C2	18073	18191	118	AATATTATTAAACAATGTACGTGTAATCATTTTACTGTCACCAC	1	AATATTATTAAACAATGTACGTGTAATCATTTTACTGTCACCAC	TTCGTAAAAATAGAAACATGATACAATATAT	At3g43330 / At3g43340 (transposable element gene / Pseudouridine synthase family protein)	intergenic region
						AATATTATTAAACAATGTACGTGTAATCATTTTACCGTCACCAC
T5C2	95954	96038	84	TCTTGTGCACCCCAGCGAGCGACCTA	1	TCTTGTGCACCCCAGCGAGCGACCTA	TCCCTCCTAAGGGTTTTGGAACGGAGAGGATGG	At3g43433 (transposable element gene)	transposable element gene
						TCTTGTGCTCCCCAGCGAGCGACCTA
T5M7	38344	38444	100	CTTCGCCTCCTCAGATGCATCATC	1	CTTCGCCTCCTCAGATGCATCATC	TCCTTCTTCAGTTGATTCAGGAACCGGCCCGCCACATCATCGGGCTTCTTCTT	At3g25650 (SKP1-like 15 (SK15))	Gene (exon)
						CTTCGGCTCCTCAGATGCATCATC
T6H20	65218	65335	117	ATTTCAAAGTGTTAGATTTTTGACTTTTG	1	ATTTCAAAGTGTTAGATTTTTGACTTTTG	GATTGATTGATACTTAAATCATTTAATACTTTGTTGTTTAAATTTGCTTTTAGATTGATA	At3g46870 (Pentatricopeptide repeat (PPR) superfamily protein)	promoter
						ATTTCAAAGTGTTAGACTTTTGACTTTTG
T6H20	73685	73769	84	TCACTAAATTAATTCCACAATTTC	1	TCACTAAATTAATTCCACAATTTC	TTGAATATTTTGTGACTTTTGGATTTTTTTTATGAAA	At3g46900 / At3g46901 (encodes a member of copper transporter family / unknown protein)	intergenic region
						TCACAAAATTAATTCCACAATTTC
T6J22	15591	15671	80	TTTACACGAGTCATTATTCACAC	1	TTTACACGAGTCATTATTCACAC	AATGCATAAAGCCTAATCAAATGAGAAACTATTAT	At3g30290 (a member of cytochrome P450 gene family)	promoter
						TATACACGAGTCATTATTCACAC
T6J22	31636	31735	99	GTCACAATGCCACAATGCCAAGTCA	1	GTCACAATGCCACAATGCCAAGTCA	AATGCAACGACAACAGACAAAGTCAGACAAAACATCGAACACAATGCAAA	At3g30330 (transposable element gene)	transposable element gene
						GTCACAATGCCACAATGCCAAGTCA
T6K12	66761	66848	87	ATAGGGTCAATAGGATATGCTAT	1	ATAGGGTCAATAGGATATGCTAT	TGCATGGAAGGGCTGGACACTTGGAAGGACCGACATCTGAAG	At3g04240 (SECRET AGENT)	Gene (exon - intron)
						ATAGGATCAATAGGATATGCTAT
T6L19	42448	42554	106	TTGGCAGGGGACGTTTTTGGTTTCAGTAATAT	1	TTGGCAGGGGACGTTTTTGGTTTCAGTAATAT	CGGTGGCCATTTATATGAGTGTGGTTATCAATGGAGGAGGTTT	At3g43158 (transposable element gene)	transposable element gene
						TTGGCAGGGGACGTTTTTGGTTTTAGTAATAT
T7B9	62049	62168	119	GTTTTACAAGGGTTTTTAAAGTC	2	GTTTCAAAACGGTCTTTAAAAAG	GATTATGGAGTAATGACTGT	At3g32900 / At3g32910 (transposable element gene / transposable element gene)	intergenic region or Near transposable element gene
						GTTTTACAAGGGTTTTTAAAGTC	TTGAAACGACTTGTAATGACTTTGAAAAATG
						GTTTTACAAGGGGTTTTAAAGTC
T7B9	63790	63889	99	GAAGTATCATATGACGCTTTCATTTT	1	GAAGTATCATATGACGCTTTCATTTT	ACCTCAAACTCTTCTTGATTAACTTGACAAACCTCAAGCCATCGTGTT	At3g32910 (transposable element gene)	transposable element gene
						GAAGTATCATATGACGCTTTCATTTT
T8E24	30376	30453	77	ACCTTTCAATAGCTGAATTGGTGCT	1	ACCTTTCAATAGCTGAATTGGTGCT	TTGGGAGAATCCAAGCAACGGGAATAAA	At3g36659 (Plant invertase/pectin methylesterase inhibitor superfamily protein)	promoter
						ACCTTTCAACAGCTGAATTGGTGCT
T8H10	64436	64530	94	GTGTAAGAAGAAACAGAGCTAAA	1	GTGTAAGAAGAAACAGAGCTAAA	GAAATGTTAAAGAAGAAGATTTACTCAAACAGAGCTAAAGAAATATTTT	At3g57550 / At3g57560 (guanylate kinase / encodes a N-acetylglutamate kinase, involved in arginine biosynthesis)	intergenic region
						GTGTACGAAGAAACAGAGCTAAA
T8O3	22057	22142	85	TCTTAATACTTATTGAAAAACAT	1	TCTTAATACTTATTGAAAAACAT	GAGAGACATGAATAGTCAATAAAATAACAATTGAAAATGT	At3g32027 / At3g32028 (transposable element gene / transposable element gene)	intergenic region or Near transposable element gene
						TCTTAATACTTATTGAAAAACAT
T8O3	30625	30706	81	TCTTGAGGCTTGGTTTCTTGTCAAGTAG	1	TCTTGAGGCTTGGTTTCTTGTCAAGTAG	AGAGAAAGGGTGGATCATTAGATTTT	At3g32029 / At3g32031 (transposable element gene / transposable element gene)	intergenic region or Near transposable element gene
						TCTTGAGGCTTGGTTTCTTGTCAAGTAG
T8P19	59528	59630	102	ATTGCATTTTCTGTCGATACAAAATC	1	ATTGCATTTTCTGTCGATACAAAATC	GGATGTTTCTCCTCGTAATTTCCAAGTGAATCCTCGCAGTTTCTGCTCCAT	At3g48640 (unknown protein)	promoter
						ATTGCATTTTCTGTCCATACAAAATC
T9C2	66760	66853	93	TTGGTTTTTGTGGGAGATGATCCAA	1	TTGGTTTTTGTGGGAGATGATCCAAG	TGATGATCCAAGTGGCTCTTTTCACTACCCTCAAAAAGAGTG	At3g49610 (DNA binding protein)	Gene (exon)
						TTGGTTTTTGTAGGAGATGATCCAAG
T9J14	30269	30355	86	ATTTGGAAAGATTTAAATGATTT	1	ATTTGGAAAGATTTAAATGATTT	TAAGTTAATTTTAAGTTAGTGTGTAGTATATTTTAGTTTAG	At3g04870 (nvolved in the biosynthesis of carotenes and xanthophylls, reduces zeta-carotene to lycopene)	promoter
						ATTTGAAAAGATTTAAATGATTT
T9J14	45107	45177	70	TTGAATCGTCAGTACTCAAATGG	1	TTGAATCGTCAGTACTCAAATGG	CAACTACCCGTCGAATAGTAGCTCA	At3g04910 (Serine/threonine protein kinase)	Gene (exon)
						TTGAATCGTCAGTACTCAAATGG
T9J14	87996	88092	96	GCTATGAAAACAGAATCGTTTAT	1	GCTATGAAAACAGAATCGTTTAT	CCTCTGTGGTGCTGATTCCAAAAAATTGTTTTTTGATCCTCTGTTTTTACC	At3g05030 / At3g05040 (Encodes a vacuolar K+/H+ exchanger, ATNHX2 / Encodes member of importin/exportin family)	intergenic region
						GCTATGAAAACACAATCGTTTAT
T10D17	34094	34233	139	AACGCCACCACTGCTTGTGAAATCATCGATGTTGGTATCA	1	AACGCCACCACTGCTTGTGAAATCATCGATGTTGGTATCA	TCATCACCACCACCAATCCACCATTCCATCACTATCTCCATCTGACGTAATTTTCCGACC	At3g44261 (encodes a small protein and has either evidence of transcription or purifying selection)	Gene (exon)
						AACGCCATCACTGCTTGTGAAATCATCGATGTTGGTATCA
T11I18	33239	33337	98	TTAGGGTTTGTGTACTCTTCTTATC	1	TTAGGGTTTGTGTACTCTTCTTATC	ATAACGTTACAACATCCCTATACGTTTAATTATCTATTACGTTATTTTG	At3g04000 (an aldehyde reductase)	Gene (3'UTR)
						TTAAGGTTTGTGTACTCTTCTTATC
T12C14	62164	62261	97	TCATATATCGATTATCTTACCGTGT	1	TCATATATCGATTATCTTACCGTGT	GTTAAGACAAATATTATTTTGATAGTTAGAATGTTAGCATGTTATTAA	At3g62499 (YTH family protein)	promoter
						TCATATATTGATTATCTTACCGTGT
T12H1	46832	46911	79	TCGATTATGAAATGGGATTGATCAT	1	TCGATTATGAAATGGGATTGATCAT	TTACACTTTTGACTTCTAAATTTCTTCGAC	At3g05155 (Major facilitator superfamily protein)	Gene (intron)
						TCGATTATGAAATGGGATTGATCAT
T12J13	16445	16530	85	TAAAGTGTGATTAAAAACAATTA	1	TAAAGTGTGATTAAAAACAATTA	TACAAATGCTAACAATAGGCTACGAGATCGTATATATCTG	At3g03550 (RING/U-box superfamily protein)	promoter
						TAAAGTGTGATTAAAAAACAATT
T12J13	36072	36154	82	GTAACTTTTCTAACCGTTGTGAATT	1	GTAACTTTTCTAACCGTTGTGAATT	ATTTAATTAGAAACTCCCCATAATTAGCAAACG	At3g03610 / At3g03620 (ELMO/CED-12 family protein / MATE efflux family protein)	intergenic region
						GTAACTTTTCTAACCGTTGTAAATT
T12K4	69941	70035	94	AATGCGTTGACAACATACAAAAACA	1	AATGCGTTGACAACATACAAAAACA	TTTTCAGACAAAAACTAACAACACAAAGCCAAGTCACTACTACTT	At3g42650 (transposable element gene)	transposable element gene
						AATGCGTTGACAACATAGAAAAACA
T12K4	71568	71693	125	AGAAACATGTTTGATTGAAACCCTA	2	AGAAATAAGTTTGATTGAAACCCTA	AATAGATCTACTTTTTTAAACGATAG	At3g42650 / At3g42653 (transposable element gene / transposable element gene)	intergenic region
						AGAAACATGTTTGATTGAAACCCTA	AACGTTTGATTGAAACCCTAAACCA
						AGAAACACGTTTGATTGAAACCCTA
T12K4	88064	88155	91	TAAGCTCATGGTCATCAAGAATGT	1	TAAGCTCATGGTCATCAAGAATGT	TTTCAGGAAAATATAAAAAGATTTCCAAAAGGTATATATATATA	At3g42670 (Encodes a nuclear localized SNF domain containing protein involved in RNA silencing)	Gene (exon)
						TAACCTCATGGTCATCAAGAATGT
T14A11	46919	47203	284	TTACTCGACCCCCAGGTCGAGTAT	4	ATACTCGACCCCCAGGTTGAGTAC	ATCCAGTACCATACTCGACCCATTGGTCGAGTGAAATTGGAGCCATTCTTCCCAT	At3g33175 (transposable element gene)	transposable element gene
						CTACTAGACCCCGTGGTCGAGTAA	CAGCAGCCCCGGCCACTCGATGACA
						CCACTCGACCACGTGGTCGAGTAA	CACTACGTCACACCACCTGACCACCACTCGGCCATTCACTCTACCACA
						TTACTCGACCCCCAGGTCGAGTAT	CATCACTCACCACCAATCGACCATTCACTCTACAATG
						TTACTCGACCCCCTGGTCGAGTAT
T14A11	3344	3446	102	TAAAATGTAAGAAGCTAATGATT	1	TAAAATGTAAGAAGCTAATGATT	AGAGATATATCATGGACCCTTATACAAAAGCACTTTAAGAAGCGGTTGGACCCTTAT	At3g33151 (transposable element gene)	transposable element gene
						ACAAATGTAAGAAGCTAATGATT
T14A11	5129	5267	138	CTTCTTCCATATTGGCAGCTTCTTC	2	CTTCTTCCATATTGGCAGCTTCTTC	CATATTGGCAGCTTCTTCCATATTGGCAG	At3g33151 (transposable element gene)	transposable element gene
						CTTCTTCCATATTGGCAGCTTCTTC	ATTCTCCTGCTGTTCTTGTCCAGTCAAACAAGCTT
						CTCCTTCTATCTCAGAATCTTCTTT
T14A11	35998	36110	112	TACTCGACTGCACATTCTGTTGCCAGACACT	1	TACTCGACTGCACATTCTGTTGCCAGACACT	AGATGTGGTCGAGTATGCTGGTCGAGTAACAGACAGGAAACGAGACAACTG	At3g33169 / At3g33172 (transposable element gene / transposable element gene)	intergenic region
						TACTCGACTGCACAGTCTGTTGCCAGACACT
T14A11	69565	69695	130	GAATTCGAGGACGAATTCAGTTTAAGGGGGGTAGACTTGTAACG	1	GAATTCGAGGACGAATTCAGTTTAAGGGGGGTAGACTTGTAACG	CCCGTGTCCCGAGTTAGGGAGTAAGCAAGATCTTACACACGCC	At3g33187 / At3g33189 (Encodes a defensin-like (DEFL) family protein / transposable element gene)	intergenic region
						GAATTCGAGGACGAATTCAGTTTAAGGGGGGTAGACTTGTAACG
T14D3	55789	55941	152	AATTATTTTTTTGAAGATTTTCTTCCAATTTAATCTCTTCTAGATATATCTCAA	1	AATTATTTTTTTGAAGATTTTCTTCCAATTTAATCTCTTCTAGATATATCTCAA	CGATATAAAGATATAGAGTTTTTGAAAAGGAAAGTTGAAAAAATT	At3g45180 (Ubiquitin-like superfamily protein)	promoter
						TAATTATTTTTTGAAGATTTTCTTCCAATTTAATCTCTTCTAGATATATCTCAA
T14K23	34267	34511	244	GAATATAACAATATCTTAATTACATGTACATAGGTTATGATAATTTCTATCTAAA	2	GAATATAACAATATCTTAATTACATGTACATAGGTTATGATAATTTCTATCTAAA	CTAAATGATTCCATTATGCGCATCTACAACAACATTATTTA	At3g42320 (transposable element gene)	transposable element gene
						GAATATAACAATATCTTAATTACATGTACATAGGTTGTGATAATTTCTATCTAAA	GAAAATAATTCCATTAAAATGATTCCATTATGTGCATGC
						AACAACAACACTATCTTAATTACACGTACATAGGTTATGATAATTTCTATCTAAA
T14K23	40858	41084	226	ACTACTTTGCTTGTTGCATTCTCATTCTAGGATCATCATATTAGAATTTGGTTGC	1	ACTACTTTGCTTGTTGCATTCTCATTCTAGGATCATCATATTAGAATTTGGTTGC	TTGCATGATAGTTTGTTTGTGGGTTCATGTAACTACTTTGCTTGTTGCGTTCTCATTCTAGGATCATCATATTAGAATTTGGTTGCATGCATGATAGTTTGTTTGTGAGTTCGTGTG	At3g42330 / At3g42340 (transposable element gene / transposable element gene)	intergenic region or Near transposable element gene
						ACTACTTTGCTTGTTGCATTTTCATTCTAGGGTCATCATATTAGAACTTGGTTGC
T15B3	35514	35659	145	AAAAATAAAATTATATTTTTAATGTCAAAAGTAAAAAT	1	GTAAGAATTAAATTATTTTTAACGTCAAAAATAAAATT	ATATTTTTAATGTCAAAAGTAAAAATTAAAAGTTAAAACTATTTGTAAAATTAAATTATTTTTAACGTCA	At3g43900 (unknown protein)	promoter
						AAAAGTAAAATTATATTTTTAATGTCAAAAGTAAAAAT
T16K5	52535	52652	117	AAAAAATTTAGATGTAATGGCAATGGTCTAG	1	AAAAAATTTAGATGTAATGGCAATGGTCTAG	CCAAAATAGTAAAAACAAAATTAAAAAACTTCTGTATTTAAATACTGTTTTAAAAA	At3g49770 (unknown protein)	promoter
						TAAAAAATTAGATGTAATGGCAATGGTCTAG
T17B22	56303	56384	81	CCGTGGGCCGAGTAACTTATGAT	1	CCGTGGGCCGAGTAACTTATGAT	CAATCTACAAGCGGTCACGTGAATAAATGGGCTTGA	At3g03210 (unknown protein)	promoter
						CCGTGGGCCGAGGAACTTATGAT
T17J13	13690	13760	70	TTTTGAGAGTCAAAGCCTAGTAC	1	TTTTGAGAGTCAAAGCCTAGTAC	ACTCTAATTAATGGGCCGGGCCTAA	At3g62080 (SNF7 family protein)	promoter
						TTTTGAAAGTCAAAGCCTAGTAC
T18B22	30454	30578	124	ATCTAGATGGATCATCCAACTGAAC	2	ATCTAGATGGATCATCCAACTGAAC	AAATAAGCAAAGTTTTTTTTAAAAAAC	At3g44630 / At3g44640 (Disease resistance protein / transposable element gene)	intergenic region
						AATTAGATGGATCATCCAACTGAAC	CACAAAAAATGGAAACGAACATC
						ATTTAGATCGATTAGTCAGATGAAT
T18B22	50409	50516	107	AAAGATGAAACATTGATGTTCAAAGCTTGCTATTTTTT	1	AAAGATGAAACATTGATGTTCAAAGCTTGCTATTTTTT	TATCTGTATAGATAGCTCCGAAGGATTATCTT	At3g44670 (Disease resistance protein)	Gene (3'UTR)
						AAAGATGAAACATTGATGTTCAAAGCTTGCTATTTTTT
T18B22	62793	62873	80	ATCATGCGATGTGATGAATCTAGA	1	ATCATGCGATGTGATGAATCTAGA	GGGCTTAGGTTCGTCGCTCAATCTCGATGGATG	At3g44690 (unknow protein)	Gene (exon)
						ATCATGCGATGTGATGAATCTCGA
T18D12	24330	24424	94	TGAAATGTTTCCCTCCTTCCTTTT	1	TGAAATGTTTCCCTCCTTCCTTTT	TATCCTAACTATTTAAAAAAATTTGAAATGAAATTCCAATGTCGGAT	At3g43447 / At3g43450 (transposable element gene / transposable element gene)	intergenic region or Near transposable element gene
						TGAAATGTTTCCCTCATTCCTTTT
T18D12	65252	65359	107	AATGGTAGAACTATGTATGGCTCTGA	1	AATGGTAGAACTATGTATGGCTCTGA	TTTTGTGTTTTAAAGTACTTTCAGATTTTGTAAAACTCGGTTAAACTTAATTTTTA	At3g43526 / At3g43528 (transposable element gene / transposable element gene)	intergenic region or Near transposable element gene
						AATGGTAGAACTATGTATGTCTCTGA
T18D12	73375	73496	121	CTGAGTTATAATGCTTCACGGCTGA	2	CTGAGTTATAATGCTTCACGGCTGA	CGAAAGATTGCGTAAATCTACATATTACGG	At3g43540 / At3g43546 (unknown protein / transposable element gene)	intergenic region
						CTGAATTATAATGCTTCACGGCTGA	ATTATAATGTTTCACGG
						CTGAGTTATAATGCTTCACAGAAGA
T19N8	55060	55134	74	AATTATGTTCTATATATTTCATG	1	AATTATGTTCTATATATTTCATG	CTATTCAACAAAATCACATGAAATCTTGT	At3g28830 / At3g28840 (unknown protein / unknown protein)	intergenic region
						AATTATGTTCTATATAATTTCAT
T20F20	49651	49741	90	GAATTCGTCATTCTTATTTATAAACTAGT	1	GAATTCGTCATTCTTATTTATAAACTAGT	GGAGTGGAGACTTGAGTTATATGAGTCAGGTTT	At3g30180 / At3g30183 (Encodes a cytochrome p450 enzyme / transposable element gene)	intergenic region
						GAATTCTTCATTCTTATTTATAAACTAGT
T20K12	4690	4809	119	TCATACATCTATTATGGATATATGCATGAGACA	1	TCATACATCTATTATGGATATATGCATGAGACA	GTCACACCCTATCATTCATCTATTATGCATATGAGACACATTCATGCCGCACAT	At3g61118 (unknown protein)	promoter
						TCATACATCTATTATGGATTTATGCATGAGACA
T20K12	50772	50848	76	TAACGTTTTGTTCCAAACAAATT	1	TAACGTTTTGTTCCAAACAAATT	GCCTTTATTAACGAAAACAAATTGCCTTTAT	At3g61220 (SHORT-CHAIN DEHYDROGENASE/REDUCTASE 1)	promoter
						TAACGTTTTGTTCCAAACAAATA
T21C14	44562	44645	83	TTATTATTGTTGCCCATAAATGT	1	TTATTATTGTTGCCCATAAATGT	AAACCCTTCCCTAAACCCTAAGCCCTAAAATTTAAACC	At3g42803 / At3g42806 (transposable element gene / transposable element gene)	intergenic region or Near transposable element gene
						TTCTTATTGTTGCCCATAAATGT
T21L8	35714	35786	72	ATCATCATCATCATCATCCTGCATATTC	1	ATTATCATCATCATCATCATCATCATCC	TGCATATTCTGCGGCAG	At3g47330 (transposable element gene)	transposable element gene
						GTTATCATCATCACCATCATGCATATTC
T22B15	1753	1833	80	ACTAACCCTATGGTGTATAGGCC	1	ACTAACCCTATGGTGTATAGGCC	GAGAGCCAACTAATCTCCTTATACGTTGTTACTCA	At3g31005 / AT3g31300 (transposable element gene / transposable element gene)	intergenic region or Near transposable element gene
						ACTAACCCTATGGTGTATATGCC
T22B15	28738	28846	108	ATCCAGAAGCATACGTCGGAGCTCAAAAATGTCTGC	1	ATCCAGAAGCATACGTCGGAGCTCAAAAATGTCTGC	AGAATGGGATTGATCGATCCCAGCACTGGATTGATCG	At3g31350 (unknown protein)	promoter
						ATCCAGAAGCATACTTCGGAGCTCAAAAATGTCTGC
T22B15	87861	87962	101	ATAAGCTATTCATCCATTGTTCT	1	ATAAGCTATTCATCCATTGTTCT	TGAGAGTTTCATTCAGATCTATATACAGTGAAGAGATCTCTTCTTTCCCCTTCTCA	At3g31380 / At3g31390 (transposable element gene / transposable element gene)	intergenic region or Near transposable element gene
						ATAAGCTATTCATCCATTGTACT
T22C2	32768	32863	95	TTCTTAAATTTAAGATGTGAACA	1	TTCTTAAATTTAAGATGTGAACA	TGTGTTGTATATTAAATGGGTACAAAGAGGAACAAGAGGAAAAAAAAAAA	At3g31460 / At3g31470 (transposable element gene / transposable element gene)	intergenic region or Near transposable element gene
						TTCTTAAATCTAAGATGTGAACA
T22E16	22076	22161	85	GTTCCTGCAGTAGCATACTCCATAA	1	GTTCCTGCAGTAGCATACTCCATAA	AGTGTATGGAAATGCTTTTTTATCTCATGGAAAAGG	At3g55400 (OVULE ABORTION 1 (OVA1))	promoter
						GTTCCTGCAGTAGCATACTCCATAA
T22E16	39786	39885	99	AAATCTTATTTTTCTTACCTACTT	1	AAATCTTATTTTTCTTACCTACTT	GTAAACTTTAATTTAATTCCTGGTTAAGTAGATATTTTTCTTAGTTCTTACA	At3g55450 (PBS1-like 1 (PBL1))	promoter
						AATCTTATATTTTCTTACCTACTT
T22K7	46568	46666	98	AAGTGACTTCATCACTTTATTTG	1	AAGTGACTTCATCACTTTATTTG	GGTCAGCAAATGCGTCTGGCAATTACAATGCTAAATAGTAAATTCTGTAATTG	At3g44390 / At3g44400 (transposable element gene / Disease resistance protein)	intergenic region
						AAGTGACTTCATCACTTTATTTG
T22K7	51363	51469	106	AAAAAATAGCAAGCTTTGAACATCAATGTTTCATCTTT	1	AAAAAATAGCAAGCTTTGAACATCAATGTTTCATCTTT	AAGATAATCCTTCGTAGCTATCTATACAGAT	At3g44400 (Disease resistance protein)	Gene (3'UTR) - intergenic region
						AAAAAATAGCAAGCTTTGAACATCAATGTTTCATCTTT
T24C20	15840	15940	100	AATTAGTGTCGAGCTCAAACATATC	1	AATTAGTGTCGAGCTCAAACATATC	GAAAGATTGAACCGGAGATCAGAAGTTCCCATCGAAAGAACACATTTTTTC	At3g48150 (anaphase-promoting complex or cyclosome subunit)	Gene (intron)
						AATTAGTGTCGAGCTCAAACATATC
T24C20	94566	94647	81	GTTGGTTGAAGATCAATATATCG	1	GTTGGTTGAAGATCAATATATCG	ATGTAATGTTTCAAAAAATTGATCAAACGCTGGAAT	At3g48231 (Encodes a member of a family of small,secreted, cysteine rich protein)	promoter
						GTTGGTTGACGATCAATATATCG
T25F15	41021	41242	221	TGATACTCGACCAGGGGGTCGAGT	3	TGATACTCGACCAGGGGGTCGAGT	AACTTGGTAGAGTGAATGGCCGAGTGTGGTCAGGTGGTGTGGCGAAG	At3g33066 / At3g33072 (transposable element gene)	intergenic region or Near transposable element gene
						TGATACTCGACCAGGGGGTTGAGT	GGCATCATCGAGTGGCCTGAGCTGA
						GGATACTCGACCAGGGGGTCGAGT	AGATGGGAAGAATGGCTCCAAAGTTACTCGACTTGGGGTCGAGTATGGTGCTGG
						ATGCACAGGACCTGGTGGTCGAGT
T25F15	19155	19245	90	ACCACCACTCTATCACATCACTCGACCCCCAG	1	ACCACCACTCTATCACATCACTCGACCCCCAG	GTCGAGTGTCTTCATCTCCATCTCTTG	At3g33085 (transposable element gene)	transposable element gene
						ACCACCACTCGATCACATCACTCGACCCCCAG
T25F15	33442	33630	188	TGATACTCGACCAGGGGGTCGAGT	3	TGATACTCGACCAGGGGGTCGAGT	AACTTGGTAGAGTGAATGGCTGAGTGTGGTCAGGTTGTGTGGCGAAG	At3g33064 / At3g33066 (transposable element gene / transposable element gene)	intergenic region
						TGATATTCGACCAGGGGGTCGAGT	GGCGTCATCGAGTGGCCTGAGCTGA
						GGATACTCGACCAGGGGGTTGAGT	AGGTGGGAAGAATAGCTCCAA
						AGTTACTCGACTTGGGGGTAGAGT
T25F15	65666	65777	111	AGTGTCTGGCAACAGACTGTGCAGTGGAGT	1	AGTGTCTGGCAACAGACTGTGCAGTGGAGT	GCAGTTGTTTCATTTCCTGTTTGTTACTCGACCAGTATACTCGACCACACCT	At3g33067 / At3g33065 (transposable element gene / transposable element gene)	intergenic region
						AGTGTCTGGCAACAGACTGTGCAGTCGAGT
T25F15	74658	74764	106	TCATTTCCTGTCTGTTACTCGACCA	1	TCATTTCCTGTCTGTTACTCGACCA	GAATACTCGACCACACCCAGTGTCTGGCAACAGACTATGCAGTCAAGTATATCTGTT	At3g33065 / At3g33070 (transposable element gene / transposable element gene)	intergenic region or Near transposable element gene
						TCATATCCTGTCTGTTACTCGACCA
T26G12	8334	8430	96	ATAACAATTTTGGTTTCATGACA	1	ATAACAATTTTGGTTTCATGACA	CTTGCTAGTCTATATTATTTTTGTTTCTTGACACTTGCTAGTCTATATTAT	At3g29788 (transposable element gene)	transposable element gene
						TTAACAATTTTGGTTTCATGACA
T26P13	23148	23230	82	GAATCACTCGACCTCCGCGCCGC	1	GAATCACTCGACCTCCGCGCCGC	AGTCACCAGACCATATCTTCCGTCACTAGACGTCCGA	At3g33124 / At3g33127 (transposable element gene / transposable element gene)	intergenic region or Near transposable element gene
						GAACCACTCGACCTCCGCGCCGC
T26P13	39023	39093	70	CAATGACATACTCGATCACAGGG	1	CAATGACATACTCGATCACAGGG	AAGCCCATTTCAGCCCATCAGATTC	At3g33131 / At3g33133 (transposable element gene / transposable element gene)	intergenic region or Near transposable element gene
						CAATGACATACTCGATCACATGG
T26P13	47348	47438	90	AGTAAAGAGAACACAATGTAAAA	1	AGTAAAGAGAACACAATGTAAAA	TTTTATGGTTTTTTCTATGCCGTAGATGATGCAAAATTTGAAATA	At3g33133 / At3g33136 (transposable element gene / transposable element gene)	intergenic region or Near transposable element gene
						AGTAAAGAGAACACAATGTCAAA
T27B3	16734	16808	74	TAAGACTTTGATTACAAAATAAAAA	1	TAAGACTTTGATTACAAAATAAAAA	ATAAGGACTTTCTAGTGTAAGGTGC	At3g42160 / At3g42170 (Pectin lyase-like superfamily protein / transposase-like gene with conserved domains from the family of hAT transposases)	intergenic region
						TTAAACTTTGATTACAAAATAAAAA
T27B3	22621	22719	98	AGGAAACAGCTTTGGAAGTGTACAATGATACTG	1	AGGAAACAGCTTTGGAAGTGTACAATGATACTG	CTGAAATAAGGTCACCAGAGACACAACCAATAG	At3g42170 (transposase-like gene with conserved domains from the family of hAT transposases)	Gene (exon)
						AGGAAACAGCTTTGGAAGTGTACAATGACACTG
T27I15	21740	21829	89	TAAATATTTATGTTGCACTTAAT	1	TAAATATTTATGTTGCACTTAAT	ATCATCGTAGATAACTAGAAACTTCCATTAGCTGATCGACCATA	At3g61030 (Calcium-dependent lipid-binding (CaLB domain) family protein)	promoter
						TAAATATTTCTGTTGCACTTAAT
T27I15	46424	46599	175	CTGGATCGATCGATCGCGTCGTGTCT	2	CAGGATCGATCGATCGAGTCACCGGA	TCGTTCGATCGATCAGTGTTTAATGTTTCTGTTTCGACTAACTGTGTAA	At3g60955 (transposable element gene)	transposable element gene
						CTGGATCGATCGATCGCGTCGTGTCT	AGGATTTCTACGTCATCGGGCAGAAGTGTTGGATCGATCGATCTGGACT
						CTGGATCGATCGATCGGGTCGTGTCT
T28G19	52640	52861	221	TCGACCCCCTGGTCGAGTATCACT	3	TCGACCACCAGGTCGTGTGCATCC	AGCACCATACTCGACCCCCTGGTCGAGTGACTTTGGAGCCATTCTTCCCATCTA	At3g330894 / At3g33076 (transposable element gene / transposable element gene)	intergenic region
						TCGACCCCCTAGTCGAGTATCCTC	AGCTCAGGCTACTCGATGACGCCA
						TCGACCCCCTGGTCGAGTATCACT	TCGCCACACCACCTGACCACACTCGGCCATTCACTCTACCAAGTTAG
						TCGACCCCCTGGTCGAGTATCATC
T28G19	11001	11114	113	TATGATCGCATCTGTTACTACATGCAATG	1	TATGATCGCATCTGTTACTACATGCAATG	CAATCGNNNNNNNNNNNNNNNNNNNNNNNNNNNNNNNNNNNNNNNNNNNNNNNNNN	At3g330894 / At3g33076 (transposable element gene / transposable element gene)	intergenic region
						TATGATCGCATGTGTTACTACATGCAATG
T29H11	29903	29976	73	AAACGATGAAAGCCTGAATTATT	1	AAACGATGAAAGCCTGAATTATT	GATAATGATATTGATATCATTATCATCC	At3g48340 (Cysteine proteinases superfamily protein)	promoter
						AAACGATGAAAGCCTGAATTATT
T29H11	48256	48368	112	GTTTGTACAATACAACCATTGTAACCCAA	1	GTTTGTACAATACAACCATTGTAACCCAA	AAGAAATTTGGCTCGGATTAGGTTAACACCGTTAATTGGATTGAGTTGGGAGTTA	At3g48380 (Peptidase C78, ubiquitin fold modifier-specific peptidase 1/ 2)	promoter
						GTTTGTACAATACAACCATTGTAACCCAA
T32A11	60907	60981	74	TAATAATAATTTCGCGACCTGCTG	1	TAATAATAATTTCGCGACCTGCTG	AAAAAAAAAATAAAAAATAAAAAAAAA	At3g42466 / At3g42473 (transposable element gene / Encodes a member of a family of small,secreted, cysteine rich protein)	intergenic region or Near transposable element gene
						TAATAATAATTTCGCGACCTGTGT
T32N15	44568	44668	100	TCAAGTGTAGTGATCTCGATTTTT	1	TCAAGTGTAGTGATCTCGATTTTT	AAGGAATTATGAAATTGGAGGGAAAAAAAAGTTGTGATGTTTTGGTTTCTACA	At3g44755 / At3g44757 (unknown protein / transposable element gene)	intergenic region
						TAAAGTGTAGTGATCTCGATTTTT
T32N15	97416	97502	86	CAATCATTTTGAATTATCGACCATC	1	CAATCATTTTGAATTATCGACCATC	AACACACATCCACCAAACTTTGACCATGTGGTCATTT	At3g44805 / At3g44810 (TRAF-like superfamily protein / F-box family protein)	intergenic region
						CAATCATTTCGAATTATCGACCATC
AP22	93146	93528	382	AAGGCCGGTCAAGCCAAGGACATGGCCTACGACAA	4	AATGCGGGTTACGCCAAGGACTTTGCATCAGACAA	AGCCGGATCTGCTTACGATAGTGCTCATAACGCAAAACATTATGCTTATGAT	At4g36600 (Late embryogenesis abundant (LEA) protein)	Gene (exon)
						AAGGCTGGTGATGCAAAAGACATGGCCTACGATAA	GACCGGTCAAGCCAAGTACATGGCTTACGACAAAGCAGGATCAGCCTACGAA
						AAGGCCGGTCAAGCCAAGGACATGGCCTACGACAA	GGCGGGTCAAGCTAAAGACATGGCCTACGACAAGGTGGGATCAGCCTACGAC
						AAGGCGGGTCAAGCCAAGGACATGGCCTACGACAA	AGCAGGATCAGCATCTGAGAAGGCTGGTCAAGCCAAAGACTTTGCCTATGAC
						AAGGCAGCTCACGCAAAAGACGCTGCCTATAACAA
AP22	80402	80535	133	TTAAGTGAATAAGTTTGATTATTACGATTAACGCAGTCATATCATCCTA	1	TTAAGTGAATAAGTTTGATTATTACGATTAACGCAGTCATATCATCCTA	AACGAATTTACAATATTATACATGGAAACAAAATTT	At4g36560 (unknown protein)	promoter
						ATTAAGTGAATAGTTTGATTATTACGATTAACGCAGTCATATCATCCTA
AP22	86596	86676	80	TGCTTTTTGATTATTCTCCAAGCAA	1	TGCTTTTTGATTATTCTCCAAGCAA	TAATAAGCCCAATTATATTTAGGCCCAGATC	At4g36580 (AAA-type ATPase family protein)	promoter
						TGCTTTTTGATTATTCTCCAAGCAA
C6L9	43578	43674	96	AATGTTGATGGGCCTGAAAGTTAA	1	AATGTTGATGGGCCTGAAAGTTAA	GTCAATTGGCCTGAGAGTAAGTATCTAAGGAAAAAAAAGATTATTGTTT	At4g05190 (ATK5 encodes a kinesin protein)	promoter
						AATGCTGATGGGCCTGAAAGTTAA
C6L9	106799	106896	97	CATATTTGGGATATTCTCGTTTAGTAATTAA	1	CATATTTGGGATATTCTCGTTTAGTAATTAA	GTAACTCTTGCCTCTTTGTCTCTGTAACTCTGTTTC	At4g05380 / At4g05390 (P-loop containing nucleoside triphosphate hydrolases superfamily protein / Encodes a root-type ferredoxin:NADP(H) oxidoreductase. )	intergenic region
						ATATTTGGGATATTTCTCGTTTAGTAATTAA
F1N20	2398	2479	81	TACTACGAACCTTTCACATTAAA	1	TACTACGAACCTTTCACATTAAA	GCAATTTTTTTTTTTTTTTGACTCCACTAGTTATCG	At4g21910 (MATE efflux family protein)	Gene (intron)
						TGCTACGAACCTTTCACATTAAA
F2N1	8881	8987	106	CATCTATAAAGTGTTGCATTGATG	1	CATCTATAAAGTGTTGCATTGATG	AACAAAGTGGATGCCTAAACTAGACGTTTAACTAAATGTTTAGAATGAAATCTTCATCT	At4g01060 (Encodes a Myb-related protein similar to CPC)	promoter
						CATCTAAAAAGTGTTGCATTGATG
F2N1	22752	22853	101	CACGATGGTGAGACGAAACCGGGCTATACGGAGGCA	1	CACGATGGTGAGACGAAACCGGGCTATACGGAGGCA	TATCACTGTACTGTGTAGCGAGTTTCTCTT	At4g01090 (unknown protein)	Gene (exon)
						CACGATGGTGAGACGAAACCGGGCTATACGGAGGCA
F3D13	8889	9066	177	AAATCCAAAAGCAAATTTAAACA	3	CATAACATAACCAAATTTTAACA	CAATAGTATTTGCTTCATATTTCAACCAAATTATC	At4g01420 (Encodes calcineurin B-like protein 5 (CBL5))	promoter
						AAATCCAAAAGCAAATTTAAACA	ACAAAGTATTAAATAATTTAAGTATT
						AAATCCAAAAGCAAATTTAAACA	CAATTCAAGTATTTAACAAAGTATC
						AAATCCAAAAACAAATTAAAAGC
F3L17	86378	86538	160	ATCATCTGCATTTAGTTGCTCGGCCTG	2	ATCATCTGCATTTAGTTGCTCGGCCTG	GTATGGGAAAAGTTAAACCACGGTTGTGGATCCCTAAC	At4g31580 / At4g31590 (Encodes a Serine/arginine-rich (SR) protein RSZp22. / encodes a gene similar to cellulose synthase)	intergenic region
						ATCATCTTCATTTAGTTGCTCGGCCTG	CTTCATTGTTTATCTACTTGCTTCTCTACTCTTCTGCTATGA
						ATCATCTTCGTTTAGTTACTCGGCCTG
F4C21	13471	13543	72	ATTTTTACGTTTTGTATTTTATA	1	ATTTTTACGTTTTGTATTTTATA	TTTTGTGTTTTACATCATTTTTAGATT	At4g03110 (Encodes a putative RNA-binding protein that is located in the cytoplasm and is involved in the hypersensitive response)	promoter
						ATTTTTACATTTTGTATTTTATA
F4C21	27587	27672	85	AACGAAATCTTTTAGTACATATCA	1	AACGAAATCTTTTAGTACATATCA	TCAAAATATCTAAAACGAAAACATTATGAGAAAATAGT	At4g03150 (unknown protein)	promoter
						AACGAAATCTTTTAGTACATATCA
F4C21	110744	110848	104	AAGAAAAGAGGAGACTGCACCACA	1	AAGAAAAGAGGAGACTGCACCACA	TAGTTTAGCTCGATTAATGATCAAAGCTGTGAATTTTGAACAAAGAAAGAAAACTTG	At4g03364 / At4g03370 (transposable element gene / ubiquitin family protein)	intergenic region or Near transposable element gene
						AAGAAAAGAGAAGACTGCACCACA
F4H6	5033	5105	72	AAGTTTTATTCACCTAAATTTCA	1	AAGTTTTATTCACCTAAATTTCA	CGATATAAACATATGCACAATAAATTA	At4g04510 (Encodes a cysteine-rich receptor-like protein kinase.)	Gene (3'UTR)
						AGTTGTTATTCACCTAAATTTCA
F4I10	65970	66052	82	TTTTTGTTAATAATGATCTGTAA	1	TTTTTGTTAATAATGATCTGTAA	TCAGCTATAATTATTTTCCCCTTTCTTCAGGTAATCA	At4g33150 (LKR/SDH)	promoter
						TTTTTGTTAATAATGATCTGTCA
F5I10	10032	10113	81	GAAGCATAGTAACTCACTGGAGGGT	1	GAAGCATAGTAACTCACTGGAGGGT	AAGGAGGAGGAGGTTGGTGTTGGTAATCAAAA	At4g00240 (member of C2-PLD subfamily)	Gene (exon)
						GAAGCATAGTAACTCATTGGAGGGT
F5I10	73178	73270	92	TTGGAACTCAAAATTCATGATCTCT	1	TTGGAACTCAAAATTCATGATCTCT	TGTCCGCCAACACTCTCATGATGATAATGTAGACATTTCTACG	At4g00390 (DNA-binding storekeeper protein-related transcriptional regulator)	promoter
						TTGGAACTCAAAATTCATGATCTCT
F5K24	29978	30100	122	ATATTCTTGGTAGTTCTTGATCAT	2	ATATTCTTGGTAGTTCTTGATCAT	TTTAAGAATATGTAAAGAAGAACTGATA	At4g0780 / At4g07806 (transposable element gene / transposable element gene)	intergenic region or Near transposable element gene
						TAGTTCTTGGTAGTTCTTGATCAT	AACATGAATGTTTTACACTTCGG
						ATATTCTTGGTAGTTTGTGATCTT
F6G3	57424	57545	121	TGTTGACTCTTGCCACCACAACACCCTGAGTC	1	TGTTGACTCTTGCCACCACAACACCCTGAGTC	CAGGCCAGATGGCTTGTTATGACAGCTTTGTTGCACTTGCACCTCGTGTTGGTGTGGT	At4g30110 (encodes a protein similar to Zn-ATPase)	Gene (exon)
						TGTTGACTCTTGTCACCACAACACCCTGAGTC
F6G3	76815	76934	119	AAAGAAAATATAAAATGCTGTATTTTCTAA	1	AAAGAAAATATAAAATGCTGTATTTTCTAA	CCTTGAATACTTTTTTGAAAAAAAAAAAAAGAAGTTCATCCATATCCAAGTGATGTTAGA	At4g30140 (Member of the GDSL lipase/esterase family of proteins that functions as cutinase)	Gene (intron)
						AAAGAAAATTTAAAATGCTGTATTTTCTAA
F6G3	89221	89309	88	ATTTAGTTAAACTAATAAACACTTTAAAA	1	ATTTAGTTAAACTAATAAACACTTTAAAA	TAAAAAGTTTAATTTGATTAATTTAGTCAGT	At4g30160 (VLN4: Encodes a major actin filament bundling protein that is involved in root hair growth through regulating actin organization in a Ca2+-dependent manner)	promoter
						TATTTATTAAACTAATAAACACTTTAAAA
F6G17	38390	38488	98	ATTCAAATTTTATTCATTTAATTA	1	ATTCAAATTTTATTCATTTAATTA	CAATTACAATGTTGGTAAATAGAAATACATTGGTGTAAAGTATATATATTT	At4g37400 / At4g37409 (member of CYP81F / unknown protein)	intergenic region
						ATTCAAATTTTATTCATTTAATTA
F6G17	81121	81206	85	ATTTATTACAAACCCATGTATGTGTAGAGT	1	ATTTATTACAAACCCATGTATGTGTAGAGT	CTATAGTTTAATAGTGTTTAATTAAA	At4g37510 (Ribonuclease III family protein)	promoter
						ATTTATCACAAACCCATGTATGTGTAGAGT
F6G17	99764	99853	89	AAGGCACATACTTTTTCTCTCAA	1	AAGGCACATACTTTTTCTCTCAA	CTTTAATGTGTTCATATGTATGCCAAAACTCCAACTAAAGAGAG	At4g37560 (Acetamidase/Formamidase family protein)	Gene (3'UTR)
						AATGCACATACTTTTTCTCTCAA
F6I18	60452	60549	97	TCTATGTCTATTATTTAGCTTGTTCACAAATA	1	TCTATGTCTATTATTTAGCTTGTTCACAAATA	TTTATAAACTAATACAATTCTCCACTAAATTTTT	At4g30950 (Chloroplastic enzyme responsible for the synthesis of 16:2 and 18:2 fatty acids from galactolipids, sulpholipids and phosphatidylglycerol.)	promoter
						TCTATGTCTATTAATTAGCTTGTTCACAAATA
F6I18	89155	89228	73	TATACAAGCGAATTTCTTTTCAG	1	TATACAAGCGAATTTCTTTTCAG	CTTACCCTATCTTTGCCGTGTAACATCT	At4g30990 (ARM repeat superfamily protein)	Gene (intron)
						TATACAAGCGAATTTCTTTTCAG
F6N15	7838	7930	92	TTCTTCGTACGCTCCGATATCGA	1	TTCTTCGTACGCTCCGATATCGA	TATCGCTTCCCCGCAGAGAGTCAATTTCAGGTTCCAAAAACCACTTC	At4g00030 (Plastid-lipid associated protein PAP / fibrillin family protein)	Gene (exon - intron)
						TTCTTCGTACGCTCTGATATCGA
F6N15	25179	25266	87	ATTTTATTTAAATCAAACAAAAATTCAT	1	ATTTTATTTAAATCAAACAAAAATTCAT	CTCCATCATCACTATAAACAGTTTTTTCTGGA	At4g00070 (RING/U-box superfamily protein)	Gene (exon)
						ATTTCATTTAAATCAAACAAAAATTCAT
F6N15	27772	27878	106	TTATAAATGGGCTTTGAAATTAATGG	1	TTATAAATGGGCTTTGAAATTAATGG	GTTCGAACACCAACGGTGGGCCTTTTTTTCTTTCTATTTTTGTAAAGAGCTGAAT	At4g00090 (Transducin/WD40 repeat-like superfamily protein)	promoter
						TTTAAAATGGGCTTTGAAATTAATGG
F6N23	21492	21643	151	CTATCAATTTTCCTCTTTAGTTTGGGCCCATCTAAAAGCACCTGAAA	1	CTATCAATTTTCCTCTTTAGTTTGGGCCCATCTAAAAGCACCTGAAA	GGCTGAAACTGCTTGCCGTTTTTTAATATTCAATACTGAGACTGATTTAAAGTATCCG	At4g00530 (unknown protein)	promoter
						CTATCAATTTTCCTCTTTAGTTTAGGCCCATCTAAAAGCACCTGAAA
F7H19	29358	29452	94	TTGGTGATGATTCTCATGAATAT	1	TTGGTGATGATTCTCATGAATAT	CTTCATATTTCTAAACTATTCTTATTTGGGATATTAGTATAACTTTAAA	At4g22910 / At4g22920 (FIZZY-related 2 (FZR2) / Similar to the tomato senescence-inducible chloroplast stay-green protein 1)	intergenic region
						TTGGTGATGATTCTCATGAATGT
F7H19	101377	101456	79	CTCAACAAGTTTAATGCTAAGTT	1	CTCAACAAGTTTAATGCTAAGTT	TAATATTATATCCATTCTTCCAATTAATTCGATC	At4g23060 (IQ-domain 22 (IQD22))	Gene (intron)
						CTCAACAAGTTTAATGCTAAGTT
F7J7	50183	50248	65	AATTTATTTAATTTAATTTGCAT	1	AATTTATTTAATTTAATTTGCAT	AATAGAAATCGTCAAAACTA	At4g21192 / At4g21200 (Cytochrome c oxidase biogenesis protein Cmc1-like / Encodes a protein with gibberellin 2-oxidase activity which acts specifically on C-20 gibberellins)	intergenic region
						ATTATAATTTATTTAATTTAATT
F7K2	17075	17158	83	ATCTCTTGGAAGACCTTGAATAAAC	1	ATCTCTTGGAAGACCTTGAATAAAC	AACTTTAAAATAAACGTCGTGAGGAACCGATATT	At4g22440 (unknown protein)	promoter
						ATCTCTTGGAAGCCTTGAATAAACT
F7K2	25612	25714	102	GTTTTAAATTTTGTGACTAGTAGTGACAGCTGA	1	GTTTTAAATTTTGTGACTAGTAGTGACAGCTGA	ATGGTCACGTCACTACATAAGTTGGTTGATTACACAC	At4g22450 / At4g22460 (transposable element gene / Bifunctional inhibitor/lipid-transfer protein/seed storage 2S albumin superfamily protein)	intergenic region
						GTTTTAAATTTTGTGACTAGTAGTGACAGCTGA
F7L13	2761	2843	82	CCTTCTCGCCACGCTTCAGTTTGG	1	CCTTCTCGCCACGCTTCAGTTTGG	GACAAACGCGGATCCAGATTGGGATGCACTCTTCA	At4g10370 / At4g10380 (Cysteine/Histidine-rich C1 domain family protein / Boric acid channel)	intergenic region
						CCTTCTCCCCACGCTTCAGTTTGG
F8B4	78580	78683	103	TTCTATCATATATGCGAGTTCTTAGTAGCT	1	TTCTATCATATATGCGAGTTCTTAGTAGCT	ATGATGAAATTTTGTGTATGGCCAAAAGTGCATAAATTGATGTA	At4g32480 / At4g32490 (unknown protein / early nodulin-like protein 4 (ENODL4))	intergenic region
						TTCTATGATATATGCGAGTTCTTAGTAGCT
F8H12	21469	21567	98	AGCTGCCACATCAATAATTAACATATTTAG	1	AGCTGCCACATCAATAATTAACATATTTAG	CATATAATAATTAACATTTTTGAAAAAAAAATAATCGAA	At4g06634 / At4g06636 (Encodes a C2H2-type zinc finger transcription factor / Mutator-like transposase family)	intergenic region
						AGCTGCCACATCAATAATTAACATATTTAG
F8H12	70926	71080	154	CAAACGAGACGCCTTAGTAGTCGC	2	CAAACGAGACGCCTTAGTAGTCGC	TAATTAGCGACTAATCTATGACTAATTTGGCTGTTTGATATTAT	At4g06648 / At4g06650 (transposable element gene / transposable element gene)	intergenic region or Near transposable element gene
						CAAACGAGACGCCTTAGTAATCGC	CAAAGTTAGTCGTATATTAGTCGCTAAACAGCGACTACA
						AGTACGACCCGCCGTAGTAGTCGC
F8L21	91192	91293	101	ATTACTTGGCTTTGATCTCATAGGT	1	ATTACTTGGCTTTGATCTCATAGGT	CATTCATTCATTAGTCTCTTTTTCTTCTTTTGTTTCAGTTTTGGTTCCCATT	At4g11380 (Adaptin family protein)	promoter
						ATTACTTGGCTTTGATCTCATAAGT
F9E21	87289	87377	88	CCTGAGGAAGCCAAGGAAAAAGCTGACGGTGA	1	CCTGAGGAAGCCAAGGAAAAAGCTGACGGTGA	TACTTCTTCTGTCCCCAAGATTAAG	At4g06500 (transposable element gene)	transposable element gene
						CCTGAGGAAGCCAAGGAAAAAGCTGACGGTGA
F9H3	35450	35558	108	AATACTCTCCACATACTTTACATGCAAGTAAGTTATAACTT	1	AATACTCTCCACATACTTTACATGCAAGTAAGTTATAACTT	AGTATGTCGTGGATCATGTCGTGGTAA	At4g03450 (Ankyrin repeat family protein)	promoter
						AATACTCTCCACATACTTTACATGCAAGTAAGTTATAACTT
F9M13	24262	24332	70	ATTCAAGCAACATTAAGTATATG	1	ATTCAAGCAACATTAAGTATATG	AAACAAAAGACTGACTATGGAAATC	At4g08110 (transposable element gene)	transposable element gene
						ATTCAAGCAACATCAAGTATATG
F9M13	62277	62353	76	AAAAGTATAATCACAAATTATAC	1	AAAAGTATAATCACAAATTATAC	TAAACAACCCACGCGTCAATTTTAATACTTA	At4g08135 / At4g08136 (transposable element gene / transposable element gene)	intergenic region or Near transposable element gene
						AAAAATATAATCACAAATTATAC
F9M13	98353	98436	83	GCAAAGACTTCCCTAGTAGCGGA	1	GCAAAGACTTCCCTAGTAGCGGA	CCGCTTCTATGTGGGAATACGAAGATATGACAGGCTAA	At4g08151 / At4g08160 (protein_coding / Encodes a putative glycosyl hydrolase family 10 protein (xylanase))	intergenic region
						GCAAAGACTTCCCTAGTAGCAGA
F9N11	30308	30389	81	ACAAGTACAAGTAACAACTACACAG	1	ACAAGTACAAGTAACAACTACACAG	TGACACTTTTTATTGGCGGTTTGTAATTTAAG	At4g30170 (Peroxidase family protein)	Gene (intron)
						ACAAGTACAAGTAACAACTACACAG
F9N11	52432	52513	81	TGTTAGGCCCATAAGGGTCTCCAA	1	TGTTAGGCCCATAAGGGTCTCCAA	TCATTTGCCCAAAAGCACATAGATATTATTGGGC	At4g30190 / At4g30200 (belongs to the P-type ATPase superfamily of cation-transporting ATPases / Encodes a protein with similarity to VRN5 and VIN3)	intergenic region
						TGTTAGGCCCATAAGGGTCTCCAA
F10A2	2559	2634	75	TATTTGTATTCCCTGTTGATTGCA	1	TATTTGTATTCCCTGTTGATTGCA	CTTTTATTTACCTGTTATTTATATCCCC	At4g07605 / At4g07620 (transposable element gene / transposable element gene)	intergenic region or Near transposable element gene
						TATTTGTATTCCTTGTTGATTGCA
[truncated: 973 more rows]
